# Supplementary material for: Changing Knowledge and Attitudes Towards HIV Treatment-as-Prevention and “Undetectable = Untransmittable”: A Systematic Review
Source: AIDS Behav. 2021 May 25;25(12):4209–24. doi: 10.1007/s10461-021-03296-8 (PMC8147591; doi:10.1007/s10461-021-03296-8)
Supplement: Supplementary file 1 — Supplementary file1 (XLSX 528 KB) [file 10461_2021_3296_MOESM1_ESM.xlsx]

## Sheet: Additional Studies, 1st Screen
Author(s)	Year	Title	Source	Empirical?	Intervention?	U=U/TasP Communication?	Total	Notes
Angotti, N., Bula, A., Gaydosh, L., Kimchi, E. Z., Thornton, R. L., and Yeatman, S. E.	2009	Increasing the acceptability of HIV counseling and testing with three C’s: Convenience, conﬁdentiality and credibility.	Derksen citation	1	1	0	2	No, studies HIV door-to-door testing
Baird, S., Gong, E., McIntosh, C., and Ozler, B.	2014	The heterogeneous effects of HIV testing. Journal of Health Economics,	Derksen citation	1	1	0	2	No, home based intervention of testing and counseling on STD levels
Cohen, M. S., Chen, Y. Q., McCauley, M., Gamble, T., Hosseinipour, M. C., Kumarasamy, N., ..., and Fleming, T. R.	2011	Prevention of HIV-1 infection with early antiretroviral therapy	Derksen citation	1	1	0	2	No, just proof of TasP (transmission rate of early initiation as compared to a control group)
Duﬂo, E., Dupas, P., and Kremer, M.	2015	Education, HIV, and early fertility: Experimental evidence from Kenya	Derksen citation	1	1	0	2	No, measures effects of educational subsidies and government curriculum
Dupas, P.	2011	Do teenagers respond to HIV risk information? Evidence from a ﬁeld experiment in Kenya.	Derksen citation	1	1	0	2	Potentially useful, it was an educational intervention, but on HIV risk not TasP
Godlonton, S., Munthali, A., and Thornton, R.	2016	Responding to risk: Circumcision, information, and HIV prevention	Derksen citation	1	1	0	2	Potentially useful, describes how information intervention affected risky behavior (but that information was about risk of uncircumcision on HIV, not TasP on HIV)
Oster, E.	2012	HIV and sexual behavior change: Why not Africa?	Derksen citation	0	0	0	0	No, theoretical analysis of risky sexual behavior

## Sheet: new 2nd Screen, Combined, MIRVA
						MIRVA
STUDY METADATA						NEW ELIGIBILITY CRITERIA		ADD. CRITERIA FOR IMPACT		DOMAIN COVERED (see revised protocol for definitions)						POPULATION				REGION				CHARLIE INITIAL REVIEW				MIRVA INITIAL REVIEW				JACOB INITIAL REVIEW
Study_ID	Author	Title	Year	Source	Abstract	Empirical?	U=U/TasP message?	UU Intervention	Impact Evaluation?	Awareness	Knowledge	Attitudes	Acceptability	Impact	Other (describe)	Providers	Patients	Community	Other (describe)	N. America/Europe	Africa	Other		Empirical?	Intervene?	U=U?	Notes	Empirical?	Intervene?	U=U?	Notes	impact?	notes
Fizza_2019	Fizza S. Gillani1, Su Aung1, Joseph Garland1, Curt G. Beckwith	IMPLEMENTING U=U IN THE HIV CLINIC: CAN WE PREDICT HIV NONSUPPRESSION?	2019	CROI	1056	1	0																	1	0	0	NO: Cohort of patients viral suppression levels over time	1	0	0	A study to identify predictors of HIV non-suppression among clinic patients with one year of demonstrated HIV suppression to help inform the implementation of U=U. Gives important important implications for counseling, viral load monitoring, and assuring retention in care when implementing U=U, particularly for young patients who may be at higher risk for non-suppression.	No	clinical
Ngure_2019	Kenneth Ngure1, Fernandos K. Ongolly2, Annabell Dollah3, Kenneth K. Mugwanya4, Merceline Awuor5, Elizabeth M. Irungu4, Nelly R. Mugo2, Elizabeth A. Bukusi3, Jennifer F. Morton4, Josephine Odoyo3, Elizabeth Wamoni2, Gena Barnabee4, Kathryn Peebles4, Gabrielle O'Malley4, Jared Baeten	HIGH AWARENESS BUT UNCERTAIN BELIEF IN U=U AMONG PROVIDERS AND COUPLES IN KENYA	2019	CROI	1060	1	1	0	0	1	1	1	1	0		1	1	1		0	1	0		1	0	0	Useful: interviews with patients and providers on knowledge and acceptance	1	1	1	Explored knowledge and acceptance of information around the elimination of HIV transmission risk with ART among health providers and HIV Serodiscordant couples in Kenya. Despite high awareness that ART eliminates HIV transmission risk, there is both a lack of in depth knowledge and conviction among health providers and PrEP users	No	survey of providers and couples
Vernazza_2019	Pietro L. Vernazza	THE STORY OF U=U: SCIENTIFIC UNDERPINNINGS	2019	CROI	116	0	0																	0	0	0		0	0	0		No
Grulich_2019	Andrew E. Grulich	MORE THAN U: MAXIMIZING POPULATION-LEVEL EFFECTS OF U=U	2019	CROI	119	0	0																	0	0	0		0	0	0		No
Wyatt_2017	Monique A. Wyatt1, Emily E Pisarski1, Jared Baeten2, Renee Heffron2, Edith Nakku-Joloba3, Timothy R. Muwonge4, Elly T Katabira3, Connie L. Celum2, Norma C. Ware	USERS MAY LACK CONFIDENCE IN ART FOR HIV PREVENTION: A QUALITATIVE ANALYSIS	2017	CROI	1003	1	1	0	0	0	1	1	1	0		0	1	1		0	1	0		1	1	0	Useful "improved messaging" needed! Interviews with couples in Intervention: providing PrEP	1	0	0	Explored Serodiscordant couples' understandings of and feelings about treatment as prevention (TasP) using qualitative data. In-depth interviews. Improved messaging about how ART works to achieve viral suppression and reduce transmission, along with supportive counseling, may address underlying concerns about HIV risk, helping to alleviate fears and increase trust in ART to prevent HIV.	No	attitudes, qualitative
Floyd_2017	Sian Floyd1, Mwelwa Phiri2, Ab Schaap2, David Macleod1, Kwame Shanaube2, Sam Griffith3, Nulda Beyers4, Richard Hayes1, Sarah Fidler5, Helen Ayles	ART COVERAGE AFTER 2 YEARS OF A UTT INTERVENTION IN ZAMBIA: FINDINGS FROM HPTN071	2017	CROI	1010	1	0																	1	1	0	Data from test and treat intervention, TasP but not communication	1	0	0	Present data on ART coverage and retention from round 2 (R2) of delivering the intervention.	No
Kassaye_2018	Seble Kassaye1, Lakshmi Goparaju1, Amanda D. Castel2, Lari Warren-Jeanpiere1, Anandi N. Sheth3, Adaora Adimora4, Margaret Fischl5, Elizabeth T. Golub6, Kathleen M. Weber7, Jennifer Cohen8, Oluwakemi Sosanya9, Anna Rubtsova3, Deborah Konkle-Parker10, Tracey Wilson11, Chenglong Liu	HIV BIOMEDICAL PREVENTION AMONG US WOMEN: KNOWLEDGE, BELIEFS, AND PRACTICES	2018	CROI	1050	1	1	0	0	0	1	1	1	1		0	1	1		1	0	0		1	0	0	Survey of knowledge, attitudes, and behavior of PEP, PrEP, and TasP of population of women in US	1	1	0	They sought to identify important barriers and disparities to women's access about PEP, PrEP and TasP KAB. Further studies are needed to identify modifiable factors to improve uptake of biomedical interventions for high risk women.	No	survey
Ulrich_2019	Angela K. Ulrich1, Blythe J. Adamson2, Dobromir Dimitrov1, Robert De la Grecca1, Daniel Wood1, Enrique M. Saldarriaga2, Rikita Bansal1, Joseph Babigumira2, Robinson Cabello1, Hugo Sanchez3, Jorge Sanchez4, Javier R. Lama5, Ann Duerr	SABES: A COST-EFFECTIVE TasP INTERVENTION TO IDENTIFY AND TREAT RECENT HIV INFECTIONS	2019	CROI	1075	1	0																	1	1	0	NO: proving TasP, cost effectiveness	1	1	0	a treatment-as-prevention (TasP) intervention in Lima, Peru, was implemented to test the hypothesis that frequent HIV testing and initiation of ART. It is essential to capitalize on interventions with known efficacy, such as Sabes, for scale-up to reduce onward HIV transmission in a cost-effective manner.	No
Elion_2015	Richard A. Elion	Optimizing ART: Treatment as Prevention in the US: Will It Be Enough?	2015	CROI	128	0	0																	0	0	0	Interesting to cite/look at citations	0	0	0	TASP can be improved, but must be complemented by aggressive prevention services.	No
Akolo_2014	Christopher Akolo, Stefan Baral, Julie Ake, Sara Kennedy, Benjamin Emmanuel, Ifeanyi Orazulike, Marc Boulay, Babajide Keshinro, William Blattner, Manhattan Charurat	Uptake of Treatment as Prevention and Continuum of Care among Men who have Sex with Men in Nigeria	2014	CROI	958	1	1	0	0	0	0	0	1	0		0	1	1		0	1	0		1	1	unsure	intervention of HIV testing a counseling over period of time, but even full paper does not describe what was included iin the HTC sessions (i.e. don't know if TasP information was communicated)	1	0	0	Report preliminary findings on acceptability of a treatment as prevention (TasP) strategy among HIV-infected MSM at a Trusted Community Center. Customized treatment preparation for men who have sex with men may be necessary.	Maybe
Hightow-Weidman_2019	Lisa Hightow-Weidman	MAKING PREVENTION WORK FOR YMSM: BRIDGING REAL-WORLD NEEDS THROUGH DIGITAL ENGAGEMENT	2019	CROI	164	0	0																	0	0	0	useful context for mHealth	0	1	0		Maybe	describes intervention
Landovitz_2016	Raphael J. Landovitz1; Thuy T. Tran2; Susan E. Cohn3; Ighovwerha Ofotokun4; George A. Bishopric5; Jeffrey L. Lennox4; Judith S. Currier1; Heather J. Ribaudo	Perception of Infectiousness in HIV-Infected Persons After Initiating ART: ACTG A5257	2016	CROI	55	1	0																	1	1	0	Interesting: Perception of infectiousness before and after starting ART	1	0	0	Self-report of perception of infectiousness was assessed at baseline and annually. Understanding how POI changes due to therapy, and how it relates to condomless sex, will be critical for designing interventions to maximize the benefits of treatment as prevention.	No	beliefs of PLWHA on ART
Morne_2018	J. Morne1, M. Brown2, T. Hatton	Shaping policy with science and stakeholders: Development and administration of a survey on U=U messaging in New York State	2018	IAS	THPED388	1	1	0	0	1	1	1	0	0		1	1	1		1	0	0		1	1	1	3	1	1	1	Implementation of a statewide online survey to assess knowledge and to guide development of U=U messaging among key stakeholders. Undetectable equals Untransmittable represents a social and scientific shift, with significant positive implications for people living with aids. Further investigations are needed to assess the ways medical providers discuss U=U with patients	No
Bullock_2017	S.L. Bullock1, L. Calzavara1, J. Iveniuk1, J. Mendelsohn2, D. Tan3,4, A. Burchell5, J.-P. Routy6, B. Lebouche6,7, A. Daftary8, D. Allman1, T. Thompson9, T. Myers1, R. Masching10, B. Conway11, and The Positive Plus One Team	Beliefs and practices underlying “undetectable = uninfectious” in a study of Serodiscordant couples enrolled in the Positive Plus One study in Canada	2017	IAS	MOPEC0642	1	1	0	0	0	0	1	1	0		0	1	1		1	0	0		1	0	0	Survey of couples behaviors with condoms and VL	1	1	1	Examine whether the behavior of people in serodiscordant relationships is in keeping with this message - namely whether they use condoms at a lower rate when the positive partner''s viral load (VL) is undetectable. Survey Method. Although VL suppression is high and many support the idea that “undetectable=uninfectious” Canadian Serodiscordant couples are cautious in avoiding transmission	No
Persiaux_2012	R. Persiaux, F. Barbier, D. Rojas Castro, B. Spire	Treatment as prevention (TASP) from a patient perspective: testimonials collected at a French HIV community-based organization (AIDES)	2012	IAS	TUPE463	1	0																	1	0	0	Interviews of patients	1	1	0		No	No but cite, attitudes of PLWH on ART
Newman_2014	C. Newman1, J. de Wit1, A. Persson1, M. Holt1, S. Slavin2, M. Kidd3, J. Post4,5, E. Wright6,7, L. Mao1	Understanding concerns about HIV treatment as prevention among people with HIV who are not using antiretroviral therapy in Australia	2014	IAS	WEPE234	1	1	0	0	1	0	1	1	0		0	1	0		0	0	1		1	0	0	Interviews of HIV+ not on ART opinions on TasP	1	1	0	The study is about the views of people with HIV who are not using ART on the emerging paradigm of ''treatment as prevention''. Semi-structured interviews. Beliefs that treatment decisions are becoming increasingly influenced by community and population health imperatives	No	No but cite, PLWH not on ART
Bond_2014	V. Bond1,2, G. Hoddinott3, M. Simuyaba1, K. Abrahams3, H. Ayles4,5, N. Beyers3, P. Bock3, C. Bwalya1, L.-A. Erasmus-Claassen3, S. Fidler6, J. Hargreaves7, R. Hayes8, J. Mantantana3, M. Musheke1, R. Ndubani1, J. Seeley9,10, M. Simwinga1,2, L. Viljoen	“What is this 'Universal Test and Treat' (UTT)?” Community understandings of key concepts linked to a combination HIV prevention strategy in 21 Zambian and South African communities	2014	IAS	WEAC0103	1	1	0	0	1	0	1	0	0		0	0	1		0	1	0		1	1	0	Focus groups on HIV prevention in communities in a UTT trial	1	1	0	Understanding how communities, particularly those in high HIV burden contexts, perceive these ''innovative approaches'' is important to their successful implementation. Randomised trial. Implementers of UTT and TasP must work to revisit these interchangeable concepts, building on evident community support for Prevention of mother-to-child transmission	No	community beliefs
Bavinton_2014	B. Bavinton1, M. Holt2, I. Zablotska1, D. Murphy2,3, G. Brown4, A. Grulich1, J. Bradley1, R. Guy1, G. Prestage	Attitudes to treatment as prevention among non HIV-positive Australian gay men	2014	IAS	THPE157	1	1	0	0	0	0	1	1	0		0	0	1		0	0	1		1	0	0	Survey of population (no HIV+) opinion of TasP	1	1	0	Explored attitudes to TasP among non HIV-positive Australian gay men. National online survey. Men who are likely to engage in sexual risk behavior also require clear and consistent information and tools to help support communication between sex partners about HIV status, TasP, and risk reduction.	No	attitudes of HIV-neg
Young_2014	B. Young1, M. Kurian2, I. Sidibe1, J.S.G. Montaner3, J.M. Zuniga	Global clinician perceptions of HIV treatment as prevention (TasP): results of a 2014 IAPAC/IAS clinician survey	2014	IAS	THPE346	1	1	0	0	0	0	1	1	0		1	0	0		1	1	1		1	0	0	Survey of providers on TasP opinions and barriers	1	0	0	Study regarding the perception of TasP by medical providers from their countries. online English language survey. There are substantial gaps between guidance and provider opinions and suggest the need for targeted educational during the expansion of antiretroviral coverage and TasP.	No	clinician attitudes
Carter_2014	A. Carter1,2, J. Forrest1, A. Rich1, P. Sereda1, K. Chan1, E. Roth3, D. Moore1,4, A. Kaida2, J.S.G. Montaner1,4, R.S. Hogg1,2, Momentum Health Study Team	No association between 'Treatment as Prevention' comprehension and sexual risk behaviours in a cohort of HIV-positive and HIV-negative men who have sex with men (MSM) in British Columbia, Canada	2014	IAS	MOPE158	1	1																	1	0	0	Survery of 1.5 year cohort measuring TasP knowledge, behavior, and VL	1	1	0	Measured TasP comprehension and investigated demographic, clinical, and behavioural covariates in a cohort of HIV-positive and HIV-negative MSM. Longitudinal cohort study. It remains critical to support TasP literacy towards reducing HIV transmission among MSM.	Yes	observational, implicit interventino
Iwuji_2014	C. Iwuji1, J. Orne-Gliemann2, F. Tanser1, R. Thiébaut2, J. Larmarange3, N. Okesola1, M.-L. Newell4, F. Dabis	Feasibility and acceptability of an antiretroviral treatment as prevention (TasP) intervention in rural South Africa: results from the ANRS 12249 TasP cluster-randomised trial	2014	IAS	WEAC0105LB	1	0																	1	1	0	Intervention of home HIV testing and TasP via ART initiation, but no TasP messaging	1	1	0	Investigated the feasibility and acceptability of TasP in rural KwaZulu-Natal. Cluster-randomised trial. Home-based HIV testing strategy and TasP intervention as piloted could decrease HIV incidence at population level	No
Iwuji_2015	C. Iwuji1,2, R. Dray-Spira3, A. Calmy4, J. Larmarange1,5, J. Orne-Gliemann6, F. Dabis6, D. Pillay1,7, K. Porter8	Does a universal test and treat strategy impact ART adherence in rural South Africa? ANRS 12249 TasP cluster-randomized trial	2015	IAS	MOAC0104	1	0																	1	1	0	Intervention of home HIV testing and TasP via ART initiation, but no TasP messaging			0	Report on adherence and virological suppression when initiating ART at different CD4 thresholds within the Treatment as Prevention trial of universal home-based testing and immediate ART initiation. Cluster-randomized trial.	Maybe	TasP
Freitas_2015	M.A. Freitas1, A.R. Pascom2, F. Mesquita2, J. Barbosa3	Assessing TasP implementation one year after the publication of Brazilian national guidelines	2015	IAS	MOPEC416	1	0																	1	1	0	Intervention is national implementation of TasP guidelines for ART initiation, data shows before and after # patients on ART and VL difference	1	1	0	Assess TasP implementation one year after the publication of Brazilian ART guidelines. Cross-sectional study. This study showed a higher suppression rate in patients who started ART with early iniation	No
Nadaf_2015	A. Nadaf1, A. Adams2, S. Kok2, A. Rutherford2, R. Gustafson3, R. Barrios4, K. Vasarhelyi	Reconciling the individual and community benefits of treatment as prevention through optimizing an HIV testing program	2015	IAS	MOPEC418	0	0																	0	1	0	Resource allocation simulations	0	1	0		No
Martinez_2018	Martinez O, Isabel Fernandez M, Wu E, Carballo-DiÃ©guez A, Prado G, Davey A, Levine E, Mattera B, Lopez N, Valentin O, Murray A, Sutton M.	A couple-based HIV prevention intervention for Latino men who have sex with men: study protocol for a randomized controlled trial.	2018	PubMed	/pubmed/29622045	1	1	1	1	1	0	0	0	0		0	1	1		1	0	0		1	1	1	just protocol no data yet	1	1	0		Maybe	Need to look at intervention
Zuma_2018	Zuma T, Wight D, Rochat T, Moshabela M.	Navigating Multiple Sources of Healing in the Context of HIV/AIDS and Wide Availability of Antiretroviral Treatment: A Qualitative Study of Community Participants' Perceptions and Experiences in Rural South Africa.	2018	PubMed	/pubmed/29594094	1	0															0		1	1	1	Interviews, but intervention because part of a large TasP trial that informed patients of TasP https://www.ahri.org/tasp-study-protocol/	0	1	0	explored the factors influencing how both HIV-negative and HIV-positive people choose amongst multiple sources of healing and how they engage with them, in the context of HIV/AIDS and wide availability of ART. Thematic Analysis. a health care system which combines biomedical and traditional approaches, collaboration and integration of biomedical and traditional health care should be considered.	Maybe	Is this an evaluatin of TasP trial?
McCoy_2017	McCoy SI, Fahey C, Rao A, Kapologwe N, Njau PF, Bautista-Arredondo S.	Pilot study of a multi-pronged intervention using social norms and priming to improve adherence to antiretroviral therapy and retention in care among adults living with HIV in Tanzania.	2017	PubMed	/pubmed/28486553	1	0															0		1	1	0	Intervention communication! But information on care retention not TasP	1	1	0	evaluated an intervention to improve antiretroviral therapy (ART) adherence based on the concepts of social norms and priming. quasi-experimental pilot study. intervention has the potential to improve the clinic experience, short-term retention in care, and ART adherence.	Maybe	need to check intervention
Chikovore_2016	Chikovore J, Gillespie N, McGrath N, Orne-Gliemann J, Zuma T; ANRS 12249 TasP Study Group..	Men, masculinity, and engagement with treatment as prevention in KwaZulu-Natal, South Africa.	2016	PubMed	/pubmed/27421054	1	0																	1	0	0	Interviews with population within a TasP trial on willingness to engage in HIV testing and care	0	0	0	Paper focuses on how masculinity influences engagement with HIV care in the context of an on-going TasP trial. In-depth interviews. UTT and TasP promotion should heed and incorporate into policy and health service delivery models	Maybe	context of TasP trial
Moshabela_2016	Moshabela M, Zuma T, Orne-Gliemann J, Iwuji C, Larmarange J, McGrath N; ANRS 12249 TasP Study Group..	It is better to die": experiences of traditional health practitioners within the HIV treatment as prevention trial communities in rural South Africa (ANRS 12249 TasP trial).	2016	PubMed	/pubmed/27421049	1	0																	1	0	0	ANRS 12249 TasP trial, focus groups with traditional health practicioners on TasP opinion	1	1	0	cluster-randomized trial. further success can be achieved through strengthened ties with communities to combat stigma and effectively link patients into HIV care.	Maybe	context of TasP trial
Orne-Gliemann_2016	Orne-Gliemann J, Zuma T, Chikovore J, Gillespie N, Grant M, Iwuji C, Larmarange J, McGrath N, Lert F, Imrie J; TasP Study Group..	Community perceptions of repeat HIV-testing: experiences of the ANRS 12249 Treatment as Prevention trial in rural South Africa.	2016	PubMed	/pubmed/27421048	1	0																	1	1	0	Survey pre and post intervention (ANRS 12249 trial) on repeat HIV testing	1	1	0	investigated perceptions of regular and repeat HIV-testing in rural KwaZulu-Natal (South Africa), an area of very high HIV prevalence and incidence. including implementing diverse and personalised approaches to HIV-testing and care, and providing opportunities for antiretroviral therapy initiation and care at home.	Maybe	context of TasP trial
Zhou_2016	Zhou A.	The uncertainty of treatment: Women's use of HIV treatment as prevention in Malawi.	2016	PubMed	/pubmed/27111435	1	1	0	0	1	0	1	0	0		0	1	0		0	1	0		1	0	0	Interviews with patients, on why women stop or refuse treatment	0	0	0	Article looks at how women understand this prescription for lifelong treatment. While women understand the health benefits of antiretroviral therapy, taking treatment does not always make sense in their present circumstances when there are costly physical and economic repercussions.	Maybe	meaning of TasP
Holt_2016	Holt M, Lea T, Schmidt HM, Murphy D, Rosengarten M, Crawford D, Ellard J, Kolstee J, de Wit J.	Increasing Belief in the Effectiveness of HIV Treatment as Prevention: Results of Repeated, National Surveys of Australian Gay and Bisexual Men, 2013-15.	2016	PubMed	/pubmed/26803613	1	1	0	0	0	0	1	1	0		0	1	0		0	0	1		1	0	0	Not a direct intervention, surveys of population	1	1	0	Assessed belief in HIV treatment as prevention (TasP) and support for early treatment. Support for early HIV treatment was associated with being younger.	Maybe	repeated surveys, not quite an intervention
Clarke_2015	Clarke CM, Cheng T, Reims KG, Steinbock CM, Thumath M, Milligan RS, Barrios R.	Implementation of HIV treatment as prevention strategy in 17 Canadian sites: immediate and sustained outcomes from a 35-month Quality Improvement Collaborative.	2015	PubMed	/pubmed/26208537	1	0																	1	1	0	Intervention is quality of HIV care, obserational case descriptive study	1	1	0	observational case descriptive study of HIV care sites. This study shows evidence of sustained improvements in HIV care processes and treatment outcomes for an estimated population of 2296 HIV patients in 17 BC sites	Maybe	need to check intervention
Holt_2014	Holt M, Lea T, Murphy DA, Ellard J, Rosengarten M, Kippax SC, De Wit JB.	Australian gay and bisexual men's attitudes to HIV treatment as prevention in repeated, national surveys, 2011-2013.	2014	PubMed	/pubmed/25386943	1	1	0	0	0	1	1	1	0		0	1	1		0	0	1		1	0	0	Survey of opinions, population	1	0	0	Assess the acceptability of HIV treatment as prevention and early antiretroviral treatment among gay and bisexual men in Australia and any changes in attitudes over time. National, online, cross-sectional surveys. Promoting the individual health benefits of HIV treatment rather than its preventative benefits remains more acceptable	Maybe	repeated surveys, not quite an intervention
Silverman_2018	Silverman T, Asante N, van den Berg JJ.	Quality of HIV Websites With Information About Pre-Exposure Prophylaxis or Treatment as Prevention for Men Who Have Sex With Men: Systematic Evaluation.	2018	PubMed	/pubmed/30327291	1	1	0	0							0	0	1		1	0	1		0	0	0	Websites providing information, but just an evaluation of existing information sources	0	0	0		No	review of communication materials
Go_2018	Go VF, Hershow RB, Kiriazova T, Sarasvita R, Bui Q, Latkin CA, Rose S, Hamilton E, Lancaster KE, Metzger D, Hoffman IF, Miller WC.	Client and Provider Perspectives on Antiretroviral Treatment Uptake and Adherence Among People Who Inject Drugs in Indonesia, Ukraine and Vietnam: HPTN 074.	2018	PubMed	/pubmed/30306437	1	1	0	0	0	1	0	0	0		1	1	0		0	0	1		1	0	0	Survey of opinions, providers and patients	0	0	0	Study that assesses the feasibility of an integrated intervention to facilitate treatment as prevention. Conducted in-depth interviews. Conclusion is that there were some misunderstandings between Patients and Providers that affects access to ART	No	no intervention
Wilkinson_2017	Wilkinson AL, Draper BL, Pedrana AE, Asselin J, Holt M, Hellard ME, StoovÃ© M.	Measuring and understanding the attitudes of Australian gay and bisexual men towards biomedical HIV prevention using cross-sectional data and factor analyses.	2017	PubMed	/pubmed/29162727	1	1	0	0	1	0	1	1	0		0	0	1		0	0	1		1	0	0	Survey of opinions, population	0	0	0	Cross-sectional study. Understand contemporary attitudes of gay and bisexual men towards biomedical-based HIV prevention. Online survey. Acceptablity among the GBM community but understanding of community attitudes is crucial for shaping policy	No	no intervention, survey of attitudes
Patterson_2017	Patterson S, Carter A, Nicholson V, Webster K, Ding E, Kestler M, Ogilvie G, de Pokomandy A, Loutfy M, Kaida A.	Condomless Sex Among Virally Suppressed Women With HIV With Regular HIV-Serodiscordant Sexual Partners in the Era of Treatment as Prevention.	2017	PubMed	/pubmed/29077673	0	0																	0	0	0		0	0	0	Awareness of ART prevention benefits and its influence on condom use among women with HIV. Baseline questionnaire data from a cohort study. Advancing safer sex discussions beyond condoms is critical to support women in regular serodiscordant partnerships	No
Prati_2016	Prati G, Zani B, Pietrantoni L, Scudiero D, Perone P, Cosmaro L, Cerioli A, Oldrini M.	PEP and TasP Awareness among Italian MSM, PLWHA, and High-Risk Heterosexuals and Demographic, Behavioral, and Social Correlates.	2016	PubMed	/pubmed/27294777	1	1	0	0	1	1	0	0	0		0	1	1		1	0	0		1	0	0	Survey of awareness and knowledge, population	0	0	0	investigate the prevalence of PEP and TasP awareness and their demographic, behavioral, and social correlates in Italy. Cross-sectional survey. Effective educational strategies are needed to increase knowledge about PEP and TasP	No	no intervention, survey of knowledge
Knight_2016	Knight R, Small W, Thomson K, Gilbert M, Shoveller J.	Implementation challenges and opportunities for HIV Treatment as Prevention (TasP) among young men in Vancouver, Canada: a qualitative study.	2016	PubMed	/pubmed/26975718	1	1	0	0	1	0	1	0	0		0	1	1		1	0	0		1	0	0	Interviews of general population (young men). No direct intervention, but Vancouver had TasP policies in place years before the interviews took place	1	1	0	examines young men's perspectives regarding factors that might affect their engagement with TasP. In-depth individual interviews. Identified several social and structural forces that can be considered for TasP implementation.	No	no evaluation
Shacklett_2019	Shacklett BL, Blanco J, Hightow-Weidman L, Mgodi N, AlcamÃ­ J, Buchbinder S, Chirenje M, Dabee S, Diallo M, Dumchev K, Herrera C, Levy ME, Martin Gayo E, Makoah NA, Mitchell KM, Mugwanya K, Reddy K, RodrÃ­guez ML, Rodriguez-Garcia M, Shover CL, Shrivastava T, Tomaras G, et al.	HIV Research for Prevention 2018: From Research to Impact Conference Summary and Highlights.	2019	PubMed	/pubmed/31007035	0	0																	0	0	0		0	0	0		No
Shrestha_2018	Shrestha R, Altice FL, Copenhaver MM.	HIV-Related Stigma, Motivation to Adhere to Antiretroviral Therapy, and Medication Adherence Among HIV-Positive Methadone-Maintained Patients.	2018	PubMed	/pubmed/30383588	0	0																	0	0	0		0	0	0	Explores factors associated with optimal ART levels in HIV-positive patients on methadone maintenance treatment, including explanatory pathways using mediation analysis. Self-interview. an indirect effect of motivation on the relationship between HIV stigma and ART adherence thus supporting the mediation effect.	No
Hollingdrake_2018	Hollingdrake O, Lui CW, Mutch A, Dean J, Howard C, Fitzgerald L.	Factors affecting the decision to initiate antiretroviral therapy in the era of treatment-as-prevention: synthesis of evidence from qualitative research in high-income settings.	2018	PubMed	/pubmed/30311499	0	0																	0	0	0	Lit review, includes attitudes towards TasP and could be good to check citations	0	1	0	synthesizes qualitative research findings on barriers and facilitators of ART initiation in Organization for Economic Co-operation and Development (OECD). Review of articles. Concern for the public as increasingly important factors in shaping the decision to initiate treatment.	No	but very interesting
Yombi_2018	Yombi JC, Mertes H.	Treatment as Prevention for HIV Infection: Current Data, Challenges, and Global Perspectives	2018	PubMed	/pubmed/30264827	0	1	0																0	0	0		0	1	0		No	thought piece
Waitt_2018	Waitt C, Low N, Van de Perre P, Lyons F, Loutfy M, Aebi-Popp K.	Does U=U for breastfeeding mothers and infants? Breastfeeding by mothers on effective treatment for HIV infection in high-income settings.	2018	PubMed	/pubmed/29960731	0	0																	0	0	0		0	0	1	Can the U=U campaign be applied to transmission of HIV through breastfeeding? Encouraged to provide the missing evidence required to enable mothers who wish to breastfeed to make a fully informed choice.	No
Mooney_2017	Mooney AC, Gottert A, Khoza N, Rebombo D, Hove J, SuÃ¡rez AJ, Twine R, MacPhail C, Treves-Kagan S, Kahn K, Pettifor A, Lippman SA.	Men's Perceptions of Treatment as Prevention in South Africa: Implications for Engagement in HIV Care and Treatment.	2017	PubMed	/pubmed/28650225	1	1	0	0	1	1	1	0	0		0	1	1		0	1	0		1	0	0	Survey of opinions, population	0	0	0	explored understandings of treatment as prevention (TasP) among rural South African men. TasP information should be integrated into clinic-based counseling for those utilizing services, and community-based education for broader reach.	No	No intervention. Survey?
Katz_2016	Katz IT, Bangsberg DR.	Cascade of Refusal-What Does It Mean for the Future of Treatment as Prevention in Sub-Saharan Africa?	2016	PubMed	/pubmed/26894487	0	0																	0	0	0	Thought piece on what stops people from seeking care in Sub-Saharan Africa, could be relevant for context	0	0	0		No	But we should cite
Bavinton_2016	Bavinton BR, Holt M, Grulich AE, Brown G, Zablotska IB, Prestage GP.	Willingness to Act upon Beliefs about 'Treatment as Prevention' among Australian Gay and Bisexual Men.	2016	PubMed	/pubmed/26741143	1	1	0	0	1	1	1	1	0		0	1	1		0	0	1		1	0	0	Survey of opinions, and awareness and knowledge, population	1	1	0	investigate knowledge and beliefs about new developments in HIV prevention among gay and bisexual men. Cross-sectional survey. more support and education is needed to enable better utilisation of TasP in specific relational and sexual contexts	No	But v interesting, survey
Slavin_2016	Slavin S.	HIV Treatment as Prevention: Implications for Health Promotion.	2016	PubMed	/pubmed/28334739	0	0																	0	0	0		0	0	0		No
Haire_2015	Haire B, Kaldor J.	HIV transmission law in the age of treatment-as-prevention.	2015	PubMed	/pubmed/26420071	0	0																	0	0	0		0	0	0		No
Blaxhult_2015	Blaxhult A, Bratt G.	Treatment as prevention for HIV: a reality.	2015	PubMed	/pubmed/26372285	0	0																	0	0	0		0	0	0		No
Culbert_2015	Culbert GJ, Earnshaw VA, Wulanyani NM, Wegman MP, Waluyo A, Altice FL.	Correlates and Experiences of HIV Stigma in Prisoners Living With HIV in Indonesia: A Mixed-Method Analysis.	2015	PubMed	/pubmed/26304049	1	0																	1	0	0	NO: Survey of opinions, patients, but stigma and incarceration focused so not useful	1	0	0	Mixed-method study. Exploration of Hiv stigma in prisoners.	No
Whiteside_2015	Whiteside A, Cohen J, Strauss M.	Reconciling the science and policy divide: The reality of scaling up antiretroviral therapy in South Africa.	2015	PubMed	/pubmed/29568584	0	0																	0	0	0		0	0	0		No
Culbert_2015	Culbert GJ.	Violence and the perceived risks of taking antiretroviral therapy in US jails and prisons.	2015	PubMed	/pubmed/25764073	0	0																	0	0	0		1	0	0	describe the results of an exploratory study examining men's perceptions of and experiences with HIV care and ART during incarceration. In-depth interviews. Interpersonal violence, a lack of safety, and perceived threats to privacy were frequently cited barriers to one's willingness and ability to access and adhere to treatment.	No
Fowler_2014	Fowler N, Arkell P, Abouyannis M, James C, Roberts L.	Attitudes of Serodiscordant couples towards antiretroviral-based HIV prevention strategies in Kenya: a qualitative study.	2014	PubMed	/pubmed/25394070	1	1	1	0	0	0	1	1	0		0	1	1		0	1	0		1	1	0	Interview of patients and partners on opinions. Not direct intervention, but discusses implemented WHO guidelines involving TasP	1	1	0	Exploratory, qualitative study. research about the attitudes of SDCs towards TasP and PrEP. TasP is a more viable approach tp HIV prevention	No	Interesting survey
Gupta_2014	Gupta S, Williams B, Montaner J.	Realizing the potential of treatment as prevention: global ART policy and treatment coverage.	2014	PubMed	/pubmed/25266850	0	0																	0	0	0		0	0	0		No
Montague_2011	Montague BT, Vuylsteke B, BuvÃ© A.	Sustainability of programs to reach high risk and marginalized populations living with HIV in resource limited settings: implications for HIV treatment and prevention.	2011	PubMed	/pubmed/21917178	0	0																	0	0	0		0	0	0		No
Mimiaga_2019	Mimiaga MJ, August Oddleifson D, Meersman SC, Silvia A, Hughto JMW, Landers S, Brown E, Loberti P.	Multilevel Barriers to Engagement in the HIV Care Continuum Among Residents of the State of Rhode Island Living with HIV.	2019	PubMed	/pubmed/31563986	1	0																	1	0	0	NO: Survey of patients, but of barriers to care no intervention or TasP	1	0	0	Observational study. Identify the multilevel factors associated with engagement in the HIV care continuum outcomes. Challenges with retention in HIV care and ART adherence threaten to undermine the clinical and public health benefits of treatment as prevention	No
Jeulin_2019	Jeulin H, Jeanmaire E, Murray JM, Malve B, AndrÃ© M, Melliez H, Lanoix JP, Hustache-Mathieu L, Partisani M, Goehringer F, May T, Schvoerer E.	Treatment as prevention enrolling at least 75% of individuals on ART will be needed to significantly reduce HIV prevalence in a HIV cohort.	2019	PubMed	/pubmed/31541773	1	0																	1	0	0	NO: Cohort study of patients to evaluate transmission rates and demographics	1	1	0	Studied the current epidemic and possible impact of TasP in a French HIV cohort including MSM and migrant subjects. Cohort study. Enrolling at least 75% of individuals on ART is necessary to substantially impact numbers of new HIV infections	No
Tan_2019	Tan RKJ, Lim JM, Chan JKW.	Not a walking piece of meat with disease": meanings of becoming undetectable among HIV-positive gay, bisexual and other men who have sex with men in the Uâ€‰=â€‰U era.	2019	PubMed	/pubmed/31530003	1	1	0	0	0	0	0	0	0		0	1	0		0	0	1		1	0	0	Interviews of patients, opinion on U=U and identity	1	0	1	The implications of viral suppression, or becoming undetectable, on identity and well-being in an undetectable = untransmittable (U = U) era. In-depth interviews. being undetectable was associated with several positive outcomes in coming to terms with their HIV-positive diagnoses	No	But VERY interesting - meaning of U=U
Mayer_2019	Mayer KH, de Vries HJ.	HIV and sexually transmitted infections: reconciling estranged bedfellows in the UÂ =Â U and PrEP era.	2019	PubMed	/pubmed/31468731	0	0																	0	0	0	Thought piece on how STI and HIV outbreaks influence each other, mentions studies to potentially look into	1	0	1	addressed the epidemiological, clinical, behavioural and structural issues that have driven the HIV and STI syndemics.	No	but to cite
Heendeniya_2019	Heendeniya A, Bogoch II.	Antiretroviral Medications for the Prevention of HIV Infection: A Clinical Approach to Preexposure Prophylaxis, Postexposure Prophylaxis, and Treatment as Prevention.	2019	PubMed	/pubmed/31239092	0	0																	0	0	0		1	0	0	Several pharmacologic HIV prevention strategies have enormous clinical and public health appeal	No
Young_2019	Young I, Davis M, Flowers P, McDaid LM.	Navigating HIV citizenship: identities, risks and biological citizenship in the treatment as prevention era.	2019	PubMed	/pubmed/31105468	1	1	0	0	1	0	1	1	0		0	0	1		1	0	0		1	0	0	Interviews in Scotland (which has TasP policy) on TasP and identity	1	0	0	how a treatment-based public health strategy has the potential to reshape identities, self-governance and forms of citizenship. the complexities of HIV citizenship and ongoing inequalities, and their biopolitical implications, will intimately shape the implementation and sustainability of TasP	No	But VERY interesting - meaning of U=U
Closson_2019	Closson K, Chown S, Armstrong HL, Wang L, Bacani N, Ho D, Jollimore J, Olarewaju G, Moore DM, Roth EA, Hogg RS, Lachowsky NJ.	HIV leadership programming attendance is associated with PrEP and PEP awareness among young, gay, bisexual, and other men who have sex with men in Vancouver, Canada.	2019	PubMed	/pubmed/31014296	1	1	0	0	1	0	1	0	0		0	0	1		1	0	0		1	1	0	NO: Cohort study of population (young and adult men) and TasP knowledge compared to HIV leadership conference attendance	1	1	0	understand differences in HIV prevention awareness, health care access, and service utilization. Longitudinal study. attending peer-based HIV-leadership programs ameliorates age-disparities in HIV-prevention knowledge and treatment optimism	No
Schreier_2019	Schreier T, Sherer R, Sayles H, Jacobsen DM, Swindells S, Bares SH.	US Human Immunodeficiency Virus (HIV) Practitioners' Recommendations Regarding Condomless Sex in the Era of HIV Pre-Exposure Prophylaxis and Treatment as Prevention.	2019	PubMed	/pubmed/30895208	1	1	0	0	1	1	0	0	0		1	0	0		1	0	0		1	0	0	Survey of awareness and knowledge, providers, shows low belief in TasP	1	0	0	Characterize human immunodeficiency virus (HIV) practitioners' recommendations to patients regarding treatment as prevention, pre-exposure prophylaxis (PrEP) and condom use among persons with HIV (PWH). Survey. Majority of practitioners recommend condom use instead of PrEP for people at risk for HIV infection.	No	but cite
Calabrese_2019	Calabrese SK, Mayer KH.	Providers should discuss U=U with all patients living with HIV.	2019	PubMed	/pubmed/30772420	0	0																	0	0	0		0	0	1		No	but cite
Siegel_2019	Siegel K, Meunier Ã‰.	Awareness and Perceived Effectiveness of HIV Treatment as Prevention Among Men Who Have Sex with Men in New York City.	2019	PubMed	/pubmed/30697639	1	1	0	0	1	1	0	1	0		0	0	1		1	0	0		1	1	0	Survey of opinions, population, but NY does have U=U info	1	1	0	Online survey. assess perceptions of HIV treatment as prevention. Men who were HIV positive, who had ever used PrEP, and who identified as gay/homosexual were significantly more likely to see TasP as effective.	No	Survey, but cite
Kipke_2019	Kipke MD, Kubicek K, Wong CF, Robinson YA, Akinyemi IC, Beyer WJ, Hawkins W, Rice CE, Layland E, Bray BC, Belzer M.	A Focus on the HIV Care Continuum Through the Healthy Young Men's Cohort Study: Protocol for a Mixed-Methods Study.	2019	PubMed	/pubmed/30679146	1	0																	1	1	0	Just protocol no data yet	1	1	0	cohort study. to prevent new HIV infections, reduce transmission, and reduce HIV/AIDS-related disparities by focusing on successful engagement in care.	No
Girard_2018	Girard G, Patten S, LeBlanc MA, Adam BD, Jackson E.	Is HIV prevention creating new biosocialities among gay men? Treatment as prevention and pre-exposure prophylaxis in Canada.	2018	PubMed	/pubmed/30450606	1	1	0	0	0	0	0	0	0		0	0	1		1	0	0		1	0	0	Focus groups on how population discusses TasP	1	1	0	explores how gay men rally around, debate, and sometimes disagree about these emerging HIV prevention technologies. Analysis grounded in biosocialities is useful for better understanding how scientific information circulates, is made sense of, and generates debate among gay men.	No	But VERY interesting - meaning of U=U
Lancaster_2018	Lancaster KE, Hoffman IF, Hanscom B, Ha TV, Dumchev K, Susami H, Rose S, Go VF, Reifeis SA, Mollan KR, Hudgens MG, Piwowar-Manning EM, Richardson P, Dvoriak S, Djoerban Z, Kiriazova T, Zeziulin O, Djauzi S, Ahn CV, Latkin C, Metzger D, Burns DN, et al.	Regional differences between people who inject drugs in an HIV prevention trial integrating treatment and prevention (HPTN 074): a baseline analysis.	2018	PubMed	/pubmed/30350406	1	0																	1	1	0	Look into TasP trial, but this paper focuses on PWID risks	1	1	0	randomized control trial. People who inject drugs (PWID) experience high HIV incidence and face significant barriers to engagement in HIV care and substance use treatment	No
Robertson_2018	Robertson MM, Penrose K, Irvine MK, Robbins RS, Kulkarni S, Braunstein SL, Waldron L, Harriman G, Nash D.	Impact of an HIV Care Coordination Program on Durable Viral Suppression.	2018	PubMed	/pubmed/30299346	1	0																	1	1	0	NO: Intervention to achieve viral suppression	1	1	0	To assess long-term effectiveness of an intensive and comprehensive Ryan White Part A-funded HIV Care Coordination Program. Cohort study.	No
Holmes_2018	Holmes CB, Hallett TB, Walensky RP, BÃ¤rnighausen T, Pillay Y, Cohen MS.	Effectiveness and Cost-Effectiveness of Treatment as Prevention for HIV.	2018	PubMed	/pubmed/30212093	0	0																	0	0	0	2	0	0	0	Based off a randomised clinical trial, examines the concept of HIV TasP, focusing on the underlying biological mechanisms, effectiveness, and cost-effectiveness of various strategies	No
Philpot_2018	Philpot SP, Prestage G, Ellard J, Grulich AE, Bavinton BR; Opposites Attract study group..	How Do Gay Serodiscordant couples in Sydney, Australia Negotiate Undetectable Viral Load for HIV Prevention?	2018	PubMed	/pubmed/30105588	1	1	0	0	0	0	1	0	0		0	1	1		0	0	1		1	1	0	Interviews of patients and population (couples) and identity of couple within TasP	0	0	0	explored 'the couple' within serodiscordant HIV prevention. Gay male Serodiscordant couples should be encouraged to negotiate clear, spoken 'viral load agreements'	No	But interesting
Sharma_2018	Sharma A, Kahle EM, Sullivan SP, Stephenson R.	Birth Cohort Variations Across Functional Knowledge of HIV Prevention Strategies, Perceived Risk, and HIV-Associated Behaviors Among Gay, Bisexual, and Other Men Who Have Sex With Men in the United States.	2018	PubMed	/pubmed/30051744	1	1	0	0	0	1	1	0	0		0	0	1		1	0	0		1	0	0	Survey of awareness and knowledge, population, looked at generational differences	1	0	0	describe intergenerational differences in functional knowledge of HIV prevention strategies, perceived risk, recent condomless anal sex (CAS), and HIV testing behavior. Web-based survey . Researchers and practitioners should consider intergenerational and other demographic differences while designing multifaceted HIV prevention programs for GBMSM.	No	But v interesting
Van Den Berg _ 2018	van den Berg JJ, Silverman T, Fernandez MI, Henny KD, Gaul ZJ, Sutton MY, Operario D.	Using eHealth to Reach Black and Hispanic Men Who Have Sex With Men Regarding Treatment as Prevention and Preexposure Prophylaxis: Protocol for a Small Randomized Controlled Trial.	2018	PubMed	/pubmed/30012549	1	1	1	1	1	1	0	0	0		0	0	1		1	0	0		1	1	1	just protocol no data yet	1	1	0	describe the protocol for a 3-part study aiming to develop and evaluate an eHealth intervention. eHealth communication campaigns offer a strategy for engaging these populations in health communication about biobehavioral HIV prevention.	No	PROTOCOL FOR AN ELIGIBLE STUDY
McCree_2018	McCree DH, Walker T, DiNenno E, Hoots B, Valverde E, Ocfemia MCB, Heitgerd J, Stallworth J, Ferro B, Santana A, German EJ, Harris N.	A programmatic approach to address increasing HIV diagnoses among Hispanic/Latino MSM, 2010-2014.	2018	PubMed	/pubmed/29908762	1	0																	1	0	0		0	0	0	Paper that discusses approach.increase awareness and support testing by expanding existing campaigns targeting Hispanic/Latino MSM to jurisdictions where diagnoses are increasing; strengthen existing efforts that support treatment as prevention and increase engagement in care and viral suppression among Hispanic/Latino MSM living with HIV and promote prevention	No
He_2018	He L, Yang J, Ma Q, Zhang J, Xu Y, Xia Y, Chen W, Wang H, Zheng J, Jiang J, Luo Y, Xu K, Zhang X, Xia S, Pan X.	Reduction in HIV community viral loads following the implementation of a "Treatment as Prevention" strategy over 2Â years at a population-level among men who have sex with men in Hangzhou, China.	2018	PubMed	/pubmed/29390979	1	0																	1	1	0	Intervention is "TasP", but not described so unsure if communication	1	1	0	The "Treatment as Prevention" strategy aimed to increase the ART coverage, reduce the CVL, and reduce HIV transmission. pre- and post-implementation of the strategy, using random sampling methods.A population-level association between increased ART coverage and decreased mean Community viral load.	No	need to
Rendina_2018	Rendina HJ, Parsons JT.	Factors associated with perceived accuracy of the UndetectableÂ =Â Untransmittable slogan among men who have sex with men: Implications for messaging scale-up and implementation.	2018	PubMed	/pubmed/29334178	1	1	0	0	1	1	0	1	0		0	0	1		1	0	0		1	0	1	Survery of percieved accuracy of U=Umessage, but no intervention just depended on already knowing (or not knowing) the U=U message	1	0	1	assess factors associated with the perceived accuracy of this TasP messaging strategy among a large and diverse sample of gay, bisexual, and other men who have sex with men (GBMSM). Nationwide survey. HIV prevention services as potential points of intervention for increasing HIV knowledge and decreasing HIV stigma.	No	But very relevant, include
Huerga_2017	Huerga H, Venables E, Ben-Farhat J, van Cutsem G, Ellman T, Kenyon C.	Higher risk sexual behaviour is associated with unawareness of HIV-positivity and lack of viral suppression - implications for Treatment as Prevention.	2017	PubMed	/pubmed/29170407	1	0																	1	0	0	NO: Survey of behavior, but just on HIV status awareness	1	0	0	tested the hypothesis that people with higher risk sexual behaviour are less likely to know their HIV-positive status and be virologically suppressed. Cross-sectional population based survey. Risky sexual behaviour seems associated with factors linked to poor health-seeking behaviour which may have negative implications for HIV testing and Treatment as Prevention.	No	very relevant
Card_2017	Card KG, Armstrong HL, Lachowsky NJ, Cui Z, Sereda P, Carter A, Montaner JSG, Hogg RS, Roth EA, Moore DM.	Belief in Treatment as Prevention and Its Relationship to HIV Status and Behavioral Risk.	2017	PubMed	/pubmed/28991882	1	1	0	0	1	0	1	1	1		0	1	1		1	0	0		1	0	0	Survey of opinion, population	1	0	0	evaluated attitudes toward treatment as prevention (TasP) among gay, bisexual, and other men who have sex with men. disparities in TasP diffusion by HIV status have lessened.	No	very relevant
Klassen_2017	Klassen BJ, Lachowsky NJ, Lin SY, Edward JB, Chown SA, Hogg RS, Moore DM, Roth EA.	Gay Men's Understanding and Education of New HIV Prevention Technologies in Vancouver, Canada.	2017	PubMed	/pubmed/28936925	1	1	0	0	0	1	1	1	0		0	0	1		1	0	0		1	1	1	3	0	1	0	thematic analysis regarding the education sources and acceptability of these New Prevention Technologies. 15 semistructured interviews. There is a need for increased community support and dialogue, antistigma efforts, early NPT adopter testimony, and personalized implementation strategies.	No	relevant
Copeland_2017	Copeland RM, Wilson P, Betancourt G, Garcia D, Penner M, Abravanel R, Wong EY, Parisi LD.	Disparities in HIV knowledge and attitudes toward biomedical interventions among the non-medical HIV workforce in the United States.	2017	PubMed	/pubmed/28449588	1	1	0	0	0	1	1	0	0		1	0	0		1	0	0		1	0	0	Survey of awareness and knowledge, providers (non-medical community workers)	1	1	0	measure knowledge of HIV science and treatment within the HIV non-medical workforce, evaluate workers' familiarity with and attitudes toward recent biomedical interventions, and identify factors that may affect HIV knowledge and attitudes. Web-based survey. More training for is needed for non-medical HIV workers, particularly those who provide services in the communities most affected by HIV.	No	but very relevant
Collins_2017	Collins AB, Parashar S, Hogg RS, Fernando S, Worthington C, McDougall P, Turje RB, McNeil R.	Integrated HIV care and service engagement among people living with HIV who use drugs in a setting with a community-wide treatment as prevention initiative: a qualitative study in Vancouver, Canada.	2017	PubMed	/pubmed/28426185	1	0																	1	1	0	Interviews with patients (HIV and IDU) in TasP community initiative, could be the intervention but no control group or communication practices evaluated (Vancouver)	0	0	0	The cross-reactivity of ACP-1 for rat brain phosphodiesterase suggests that this antibody may recognize isozymes from other mammalian tissues.	No
Lippman_2017	Lippman SA, Pettifor A, Rebombo D, Julien A, Wagner RG, Kang Dufour MS, Kabudula CW, Neilands TB, Twine R, Gottert A, GÃ³mez-OlivÃ© FX, Tollman SM, Sanne I, Peacock D, Kahn K.	Evaluation of the Tsima community mobilization intervention to improve engagement in HIV testing and care in South Africa: study protocol for a cluster randomized trial.	2017	PubMed	/pubmed/28095904	1	0																	1	1	1	just protocol no data yet	1	1	0	Community mobilization (CM) has the potential to significantly increase uptake testing. cluster randomized trial design. Developing a framework.	No	Study protocol, but very relevant
Lachowsky_2016	Lachowsky NJ, Tanner Z, Cui Z, Sereda P, Rich A, Jollimore J, Montaner JS, Hogg RS, Moore DM, Roth EA.	An Event-Level Analysis of Condom Use During Anal Intercourse Among Self-Reported Human Immunodeficiency Virus-Negative Gay and Bisexual Men in a Treatment as Prevention Environment.	2016	PubMed	/pubmed/27832026	1	0																	1	0	0	Not direct intervention, but after 2010 Vancouver TasP scale-up, survey of behavior, population	1	1	0	sought to identify factors associated with condom use during anal intercourse among self-identified human immunodeficiency virus-negative gay, bisexual, and other men who have sex with men. Health promotion must consider associations between condomless anal sex and substance use and relational factors.	No	but very relevant
Hargreaves_2016	Hargreaves JR, Stangl A, Bond V, Hoddinott G, Krishnaratne S, Mathema H, Moyo M, Viljoen L, Brady L, Sievwright K, Horn L, Sabapathy K, Ayles H, Beyers N, Bock P, Fidler S, Griffith S, Seeley J, Hayes R; HPTN 071 (PopART) study team..	HIV-related stigma and universal testing and treatment for HIV prevention and care: design of an implementation science evaluation nested in the HPTN 071 (PopART) cluster-randomized trial in Zambia and South Africa.	2016	PubMed	/pubmed/27375126	1	0																	1	1	0	just protocol no data yet, on HIV stigma within a test and treat for HIV prevention trial	1	1	0	implementation science study of HIV-related stigma in communities and health settings within a large, pragmatic cluster-randomized trial. HIV-related stigma may impede the successful implementation of HIV prevention and treatment programmes.	No	protocol
Bond_2016	Bond V, Hoddinott G, Viljoen L, Simuyaba M, Musheke M, Seeley J.	Good Health and Moral Responsibility: Key Concepts Underlying the Interpretation of Treatment as Prevention in South Africa and Zambia Before Rolling Out Universal HIV Testing and Treatment.	2016	PubMed	/pubmed/27610464	1	1	0	0	1	0	0	0	0		0	0	1		0	1	0		1	0	0	PRE trial analysis: interviews/focus groups on TasP opinions before trial HPTN 071	0	1	0	Article explores early understanding of UTT and TasP. To avoid igniting moralizing and blaming when introducing UTT and TasP, we should capitalize on the "taking care of yourself" legacy while boosting	No	but very relevant
Holt_2016	Holt M, Lea T, Mao L, Zablotska I, Lee E, de Wit JBF, Prestage G.	Adapting behavioural surveillance to antiretroviral-based HIV prevention: reviewing and anticipating trends in the Australian Gay Community Periodic Surveys.	2016	PubMed	/pubmed/27567489	1	0																	1	0	0	Not direct intervention, but surveys during Australia's implementation of TasP as behavioral surveillance	1	0	0	monitor the uptake and effect of new prevention strategies in Australia's primary HIV-affected population. Behavioural surveillance can be successfully adapted to follow the effect of antiretroviral-based prevention.	No
McNeil_2016	McNeil R, Kerr T, Coleman B, Maher L, Milloy MJ, Small W.	Antiretroviral Therapy Interruption Among HIV Postive People Who Use Drugs in a Setting with a Community-Wide HIV Treatment-as-Prevention Initiative.	2016	PubMed	/pubmed/27351192	1	0																	1	0	0	Not direct intervention (Vancouver), survey of why patients stopped taking ART	1	1	0	Study was conducted among those who use drugs who had experienced treatment ART interruptions in a setting with a community-wide TasP initiative.	No
Kuchenbecker_2015	Kuchenbecker R.	What is the benefit of the biomedical and behavioral interventions in preventing HIV transmission?	2015	PubMed	/pubmed/26630297	1	0																	1	1	0	Lit review of evaluations of interventions, could be good to check citations	1	1	0	To characterize comparatively the benefits from biomedical and behavioral interventions to prevent HIV transmission. Narrative review. Evaluated interventions. Integration of behavioral and biomedical interventions is required to achieve complete suppression of the virus, and thus reducing viral replication, infectivity and the number of cases.	No
Carter_2015	Carter A, Lachowsky N, Rich A, Forrest JI, Sereda P, Cui Z, Roth E, Kaida A, Moore D, Montaner JS, Hogg RS.	Gay and bisexual men's awareness and knowledge of treatment as prevention: findings from the Momentum Health Study in Vancouver, Canada.	2015	PubMed	/pubmed/26268817	1	1	0	0	1	1	0	0	0		0	0	1		1	0	0		1	0	0	Pre intervention survey of knowledge, includes knowledge source (i.e. doctors, media)	1	0	0	Awareness and knowledge of treatment as prevention (TasP) was assessed among HIV-positive and HIV-negative gay, bisexual and other men who have sex with men. Baseline cross-sectional survey data were analyzed. There is a need for health communication strategies relevant to diverse communities of GBMSM in order to advance overall TasP health literacy.	No	knowledge and awareness
Tang_2015	Tang Z, Lan G, Chen YQ, Zhu Q, Yang X, Shen Z, Chen Y, Zhang H, Kan W, Xing H, Ruan Y, Shao Y.	HIV-1 Treatment-as-Prevention: A Cohort Study Analysis of Serodiscordant couples in Rural Southwest China.	2015	PubMed	/pubmed/26091454	1	0																	1	0	0	NO: just proving TasP	1	1	0	a cohort study analysis of Serodiscordant couples. ART adherence to maintain viral suppression would then be the key challenge for successful TasP implementation.	No
Stromdahl_2015	Stromdahl S, Hickson F, Pharris A, Sabido M, Baral S, Thorson A.	A systematic review of evidence to inform HIV prevention interventions among men who have sex with men in Europe.	2015	PubMed	/pubmed/25953133	1	0																	1	0	0	Review of only interventions for HIV prevention, check citations	0	1	0	review was performed to identify and describe studies evaluating the efficacy and effectiveness of HIV prevention interventions among men who have sex with men.	No
Smith_2015	Smith MK, Westreich D, Liu H, Zhu L, Wang L, He W, Zhou J, Miller WC, Cohen MS, Wang N.	Treatment to Prevent HIV Transmission in Serodiscordant couples in Henan, China, 2006 to 2012.	2015	PubMed	/pubmed/25770173	1	0																	1	1	0	NO: just proving TasP	1	1	0	Data was analyzed from local disease records of HIV patients and seronegative spouses to estimate the effect of ART in the initially infected partner his or her partner's HIV seroconversion risk. ART can provide HIV-infected persons in resource-limited setting substantial protection against sexual transmission.	No
Evans_2015	Evans C, Bennett J, Croston M, Brito-Ault N, Bruton J.	In reality, it is complex and difficult": UK nurses' perspectives on "treatment as prevention" within HIV care.	2015	PubMed	/pubmed/25650545	1	1	0	0	0	0	1	1	0		1	0	0		1	0	0		1	0	0	Interviews with providers on TasP implementation, useful	0	0	0	paper reports findings from a qualitative study that sought to explore UK nurses' views and experiences of TasP in HIV care. in-depth research is needed to understand better the patient, community and provider experience as TasP becomes more widely rolled out	No	nurses' attitudes
Young_2014	Young I, Flowers P, McDaid LM.	Key factors in the acceptability of treatment as prevention (TasP) in Scotland: a qualitative study with communities affected by HIV.	2014	PubMed	/pubmed/25482649	1	1	0	0	1	0	1	1	0		0	0	1		1	0	0		1	0	0	Focus groups on TasP acceptability, population	1	0	0	paper reports on findings from the first qualitative study in the UK exploring the acceptability of TasP among gay, bisexual and/or men who have sex with men (MSM) and migrant African communities in Scotland. focus group discussions. potential use and management of TasP may not be straightforward.	No	community attitudes
Newman_2014	Newman CE, de Wit J, Persson A, Holt M, Slavin S, Kidd MR, Post JJ, Wright E, Mao L.	Understanding Concerns About Treatment-as-Prevention Among People with HIV who are not Using Antiretroviral Therapy.	2014	PubMed	/pubmed/25432878	1	1	0	0	1	0	1	0	0		0	1	0		0	0	1		1	0	0	Interviews with patients not using treatment on TasP opinions	1	0	0	The use of antiretroviral therapy to prevent HIV transmission is now advocated in many settings, yet little research has documented the views of people with HIV. Engaging communities in dialogue and debate regarding the risks and benefits of treatment will be critical if this new prevention strategy is to engender public trust.	No	concerns of HIV- people
Chung_2014	Chung AH, Rimal RN.	Revisiting the importance of knowledge: from Namibia, a case for promoting knowledge by campaigns to reduce stigma.	2014	PubMed	/pubmed/25288490	1	0																	1	0	0	NO: survery of HIV stigma and knowledge, population	0	0	0	determine whether knowledge about HIV and self-efficacy to protect against sexually transmitted HIV would be independently and jointly associated with stigma against people living with HIV. Results highlight the importance of enriching knowledge about HIV transmission modes, prevention strategies, and support services among those with low self-efficacy in order to reduce stigma against people liv…	No
Lourenco_2014	Lourenco L, Lima VD, Heath K, Nosyk B, Gilbert M, Colley G, Consolacion T, Barrios R, Hogg R, Krajden M, Konrad S, Murti M, Nelson J, May-Hadford J, Haggerstone J, Pick N, Gustafson R, Rusch M, Day I, Montaner JS; STOP HIV/AIDS Study Group..	Process monitoring of an HIV treatment as prevention program in British Columbia, Canada.	2014	PubMed	/pubmed/25072608	1	0																	0	0	0		1	0	0	describe the design and methods applied to TasP program process monitoring in British Columbia. Standardized longitudinal monitoring of TasP program initiatives is essential to optimize individual and public health outcomes and to enhance program efficiencies.	No	but interesting
Cairns_2014	Cairns G, Baker AC, Dedes N, Zakowicz A, West B.	Treatment as prevention: arriving at community consensus.	2014	PubMed	/pubmed/24926032	0	0																	0	0	0		0	0	0	outlines a set of principles that should be followed in the provision of antiretroviral therapy to people with living with human immunodeficiency virus (HIV) for the purposes of preventing HIV, particularly as a public health measure.	No
Socías_2014	Socías ME, Sued O, Pryluka D, Patterson P, Fink V, Cesar C, Cahn P.	Treatment as prevention: are Argentinean HIV care providers willing to adopt earlier antiretroviral therapy?	2014	PubMed	/pubmed/24773142	1	1	0	0	0	0	1	1	0		1	0	0		0	0	1		1	0	0	Survey of opinions, providers in Argentina	1	0	0	Conducted an online survey to Assess HIV clinicians attitudes and practices toward ART initiation and its potential use for HIV prevention. Agreement that expansion of ART could help decrease HIV incidence	No
Young_2013	Young I, McDaid L.	How acceptable are antiretrovirals for the prevention of sexually transmitted HIV?: A review of research on the acceptability of oral pre-exposure prophylaxis and treatment as prevention.	2013	PubMed	/pubmed/23897125	0	0																	0	0	0	NO: Lit review, acceptability of TasP	0	0	0	Review research on the acceptability of oral pre-exposure prophylaxis (PrEP) and treatment as prevention (TasP) for HIV prevention amongst potential users.	No	but definitely cite! acceptability
Mao_2013	Mao L, de Wit J, Adam P, Post JJ, Crooks L, Kidd MR, Slavin S, Kippax S, Wright E.	Australian prescribers' perspectives on ART initiation in the era of "treatment as prevention".	2013	PubMed	/pubmed/23406458	1	1	0	0	0	0	1	1	0		1	0	0		0	0	1		1	0	0	Survey of opinions, providers in Australia	1	0	0	study explores Australian prescribers' attitudes towards Treatment as Prevention (TasP) and their practices around initiating combination antiretroviral treatment (cART) for HIV. Brief online survey. Prescribers may need more convincing evidence of individual health benefits or increased knowledge about the population health benefits for a TasP approach	No
Mao_2013	Mao L, Adam P, Kippax S, Holt M, Prestage G, Calmette Y, Zablotska I, de Wit J.	HIV-negative gay men's perceived HIV risk hierarchy: imaginary or real?	2013	PubMed	/pubmed/23314802	0	0																	0	0	0		0	0	0	Perceived HIV risk was assessed by a range of anal intercourse practices combined with pre-specified casual partners' HIV status and viral load levels. Recognising the complex associations between risk perceptions and risk practices helps to better address challenges arising from the 'Treatment as Prevention'	No
Chen_2012	Chen Y.	Treatment-related optimistic beliefs and risk of HIV transmission: a review of recent findings (2009-2012) in an era of treatment as prevention.	2012	PubMed	/pubmed/23239272	0	0																	0	0	0	Lit review	0	1	0	Review was conducted to provide an updated look at the potential impact of treatment-related optimistic beliefs on the risk of HIV transmission. There is a need of more rigorous and comprehensive examination of the relationship between optimistic beliefs and HIV transmission risk.	No
Jia_2012	Jia Z, Mao Y, Zhang F, Ruan Y, Ma Y, Li J, Guo W, Liu E, Dou Z, Zhao Y, Wang L, Li Q, Xie P, Tang H, Han J, Jin X, Xu J, Xiong R, Zhao D, Li P, Wang X, Wang L, et al.	Antiretroviral therapy to prevent HIV transmission in Serodiscordant couples in China (2003-11): a national observational cohort study.	2012	PubMed	/pubmed/23206835	1	0																	1	0	0	NO: retrospective cohort, just proving TasP	1	1	0	Whether or not such a public health approach is feasible and the outcomes are sustainable at a large scale and in a developing country setting. retrospective observational cohort study. the treatment-as-prevention approach is a feasible public health prevention strategy on a national scale in a developing country context.	No
Sayles_2012	Sayles JN, Rurangirwa J, Kim M, Kinsler J, Oruga R, Janson M.	Operationalizing treatment as prevention in Los Angeles County: antiretroviral therapy use and factors associated with unsuppressed viral load in the Ryan White system of care.	2012	PubMed	/pubmed/22775237	1	0																	1	0	0	examination of rates of ART use and VL suppression in LA	1	1	0	examined two components of TasP: baseline rates and factors associated with antiretroviral therapy (ART) use and viral load (VL) suppression in a publicly funded system of care. Understanding the key sociodemographic, geographic and behavioral factors associated with ART use as well as HIV VL suppression will be useful	No
Hammett_2011	Hammett TM, Kling R, Van NT, Son DH, Binh KT, Oanh KT.	HIV prevention interventions for female sexual partners of injection drug users in Hanoi, Vietnam: 24-month evaluation results.	2011	PubMed	/pubmed/22016330	1	0																	1	1	0	NO: intervention is peer based HIV prevention to increase condom use	1	1	0	Paper evaluates an implemented peer-based HIV prevention interventions for Sexual partners in Hanoi. interventions must promote a range of HIV prevention strategies including consistent condom use, lower risk sexual activity, and ARV treatment as prevention.	No
Kalichman_2010	Kalichman SC, Eaton L, Cherry C.	Sexually transmitted infections and infectiousness beliefs among people living with HIV/AIDS: implications for HIV treatment as prevention.	2010	PubMed	/pubmed/20201976	1	0																	1	0	0	Surveys of behavior and belief in TasP, including contracting an STI	0	0	0	The current study examined STIs in a community sample. Computerized interviews. Programmes that aim to use HIV treatment for HIV prevention must address infectiousness beliefs and aggressively control STIs among people living with HIV/AIDS.	No	but very interesting
Iwuji_2016	Iwuji CC, Orne-Gliemann J, Larmarange J, Okesola N, Tanser F, Thiebaut R, Rekacewicz C, Newell ML, Dabis F; ANRS 12249 TasP trial group..	Uptake of Home-Based HIV Testing, Linkage to Care, and Community Attitudes about ART in Rural KwaZulu-Natal, South Africa: Descriptive Results from the First Phase of the ANRS 12249 TasP Cluster-Randomised Trial.	2016	PubMed	/pubmed/27504637	1	0																	1	1	0	Intervention in ART, home-based testing. TasP but not communication	1	1	0	Cluster-randomised trial. Tested recommendation of antiretroviral therapy (ART) for all immediately following HIV diagnosis. Observed delay in linkage to care would limit the individual and public health ART benefits of universal testing and treatment	Yes	AND WE SHOULD LOOK AT OTHER TASP TRIALS
Couffignal_2019	Couffignal C, Papot E, Etienne A, Legac S, LaouÃ©nan C, Beres D, Blum L, Khuong-Josses MA, Lepretre A, Papazian P, Yazdanpanah Y, Bouvet E.	Treatment as prevention (TasP) and perceived sexual changes in behavior among HIV-positive persons: a French survey in infectious diseases departments in Paris.	2019	PubMed	/pubmed/31431047	1	1	0	0	1	0	1	0	0		0	1	0		1	0	0		1	1	0	Survey of opinions and awareness, and how awareness was gained. Intervention could be clinic visits as that is when questionnaire was given, depends on if full article includes if TasP communication and what type of messaging occurred during clinic visit. Full article is not available, so requested from library and access is pending.	1	1	0	evaluated awareness of treatment as prevention (TasP) among adults people living with HIV (PLHIV) in five infectious disease departments. Cross-sectional survey. Awareness of TasP was high	Yes	observational, but yes
Molemans_2019	Molemans M, Vernooij E, Dlamini N, Shabalala FS, Khan S, van Leth F, Gomez GB, Reis R.	Changes in disclosure, adherence and healthcare interactions after the introduction of immediate ART initiation: an analysis of patient experiences in Swaziland.	2019	PubMed	/pubmed/30739385	1	0																	1	1	0	Intervention of immediate ART initiation (test and treat), did control and pre-intervention groups	1	1	0	assessed changes in HIV status disclosure, ART adherence and healthcare interactions. both reported adherence and disclosure levels remain high after the introduction of immediate ART	Yes	could be, need to see if TasP message was part of intervention
Kalichman_2018	Kalichman SC, Cherry C, Kalichman MO, Eaton LA, Kohler JJ, Montero C, Schinazi RF.	Mobile Health Intervention to Reduce HIV Transmission: A Randomized Trial of Behaviorally Enhanced HIV Treatment as Prevention (B-TasP).	2018	PubMed	/pubmed/29406429	1	1	1	1	1	0	0	0	1		0	1	0		1	0	0		1	1	1	3	1	1	0	randomized clinical trial to test a mobile health behavioral intervention designed to enhance HIV treatment as prevention (B-TasP). Theory-based mobile health behavioral interventions can simultaneously improve cART adherence and sexual health in people living with HIV.	Yes
Hart_2016	Hart TA, Stratton N, Coleman TA, Wilson HA, Simpson SH, Julien RE, Hoe D, Leahy B, Maxwell J, Adam BD.	A Pilot Trial of a Sexual Health Counseling Intervention for HIV-Positive Gay and Bisexual Men Who Report Anal Sex without Condoms.	2016	PubMed	/pubmed/27054341	1	1	1	1	1	1	0	0	1		0	1	0		1	0	0		1	1	1	Intervention of peer counseling to provide information and skils to patients	0	0	0	evaluated effects of a small-group counseling intervention on psychosocial outcomes and HIV sexual risk behavior. Counseling group sessions.	Yes
Kalichman_2011	Kalichman SC, Cherry C, Kalichman MO, Amaral CM, White D, Pope H, Swetzes C, Eaton L, Macy R, Cain D.	Integrated behavioral intervention to improve HIV/AIDS treatment adherence and reduce HIV transmission.	2011	PubMed	/pubmed/21233431	1	1	1	1	1	1	0	0	1		0	1	0		1	0	0		1	1	1	Clinical trial, intervention was intensive behavorial intervention including TasP information	1	1	0	Conducted a randomized clinical trial to test an integrated behavioral intervention designed to enhance using HIV treatment as prevention by improving medication adherence, reducing risks for other sexually transmitted infections, and minimizing risk compensation beliefs. HIV treatment as prevention should be bundled with behavioral interventions to maximize effectiveness.	Yes

## Sheet: new 2nd Screen, Combined, CHARL
0						CHARLIE
STUDY METADATA						NEW ELIGIBILITY CRITERIA		ADD. CRITERIA FOR IMPACT		DOMAIN COVERED (see revised protocol for definitions)						POPULATION				REGION				CHARLIE INITIAL REVIEW				MIRVA INITIAL REVIEW				JACOB INITIAL REVIEW
Study_ID	Author	Title	Year	Source	Abstract	Empirical?	U=U/TasP message?	UU Intervention?	Impact Evaluation?	Awareness	Knowledge	Attitudes	Acceptability	Impact	Other (describe)	Providers	Patients	Community	Other (describe)	N. America/Europe	Africa	Other		Empirical?	Intervene?	U=U?	Notes	Empirical?	Intervene?	U=U?	Notes	impact?	notes
Fizza_2019	Fizza S. Gillani1, Su Aung1, Joseph Garland1, Curt G. Beckwith	IMPLEMENTING U=U IN THE HIV CLINIC: CAN WE PREDICT HIV NONSUPPRESSION?	2019	CROI	1056	1	0																	1	0	0	NO: Cohort of patients viral suppression levels over time	1	0	0	A study to identify predictors of HIV non-suppression among clinic patients with one year of demonstrated HIV suppression to help inform the implementation of U=U. Gives important important implications for counseling, viral load monitoring, and assuring retention in care when implementing U=U, particularly for young patients who may be at higher risk for non-suppression.	No	clinical
Ngure_2019	Kenneth Ngure1, Fernandos K. Ongolly2, Annabell Dollah3, Kenneth K. Mugwanya4, Merceline Awuor5, Elizabeth M. Irungu4, Nelly R. Mugo2, Elizabeth A. Bukusi3, Jennifer F. Morton4, Josephine Odoyo3, Elizabeth Wamoni2, Gena Barnabee4, Kathryn Peebles4, Gabrielle O'Malley4, Jared Baeten	HIGH AWARENESS BUT UNCERTAIN BELIEF IN U=U AMONG PROVIDERS AND COUPLES IN KENYA	2019	CROI	1060	1	1	0	0	1	1	1	1	0	Serodiscordant couples	1	1	1		0	1	0		1	0	0	Useful: interviews with patients and providers on knowledge and acceptance	1	1	1	Explored knowledge and acceptance of information around the elimination of HIV transmission risk with ART among health providers and HIV Serodiscordant couples in Kenya. Despite high awareness that ART eliminates HIV transmission risk, there is both a lack of in depth knowledge and conviction among health providers and PrEP users	No	survey of providers and couples
Vernazza_2019	Pietro L. Vernazza	THE STORY OF U=U: SCIENTIFIC UNDERPINNINGS	2019	CROI	116	0	0																	0	0	0		0	0	0		No
Grulich_2019	Andrew E. Grulich	MORE THAN U: MAXIMIZING POPULATION-LEVEL EFFECTS OF U=U	2019	CROI	119	0	0																	0	0	0		0	0	0		No
Wyat_2017	Monique A. Wyatt1, Emily E Pisarski1, Jared Baeten2, Renee Heffron2, Edith Nakku-Joloba3, Timothy R. Muwonge4, Elly T Katabira3, Connie L. Celum2, Norma C. Ware	USERS MAY LACK CONFIDENCE IN ART FOR HIV PREVENTION: A QUALITATIVE ANALYSIS	2017	CROI	1003	1	1	0	0	0	1	1	1	0	Serodiscordant couples	0	1	1		0	1	0		1	1	0	Useful "improved messaging" needed! Interviews with couples in Intervention: providing PrEP	1	0	0	Explored Serodiscordant couples' understandings of and feelings about treatment as prevention (TasP) using qualitative data. In-depth interviews. Improved messaging about how ART works to achieve viral suppression and reduce transmission, along with supportive counseling, may address underlying concerns about HIV risk, helping to alleviate fears and increase trust in ART to prevent HIV.	No	attitudes, qualitative
Floyd_2017	Sian Floyd1, Mwelwa Phiri2, Ab Schaap2, David Macleod1, Kwame Shanaube2, Sam Griffith3, Nulda Beyers4, Richard Hayes1, Sarah Fidler5, Helen Ayles	ART COVERAGE AFTER 2 YEARS OF A UTT INTERVENTION IN ZAMBIA: FINDINGS FROM HPTN071	2017	CROI	1010	1	0																	1	1	0	Data from test and treat intervention, TasP but not communication	1	0	0	Present data on ART coverage and retention from round 2 (R2) of delivering the intervention.	No
Kassaye_2018	Seble Kassaye1, Lakshmi Goparaju1, Amanda D. Castel2, Lari Warren-Jeanpiere1, Anandi N. Sheth3, Adaora Adimora4, Margaret Fischl5, Elizabeth T. Golub6, Kathleen M. Weber7, Jennifer Cohen8, Oluwakemi Sosanya9, Anna Rubtsova3, Deborah Konkle-Parker10, Tracey Wilson11, Chenglong Liu	HIV BIOMEDICAL PREVENTION AMONG US WOMEN: KNOWLEDGE, BELIEFS, AND PRACTICES	2018	CROI	1050	1	1	0	1	1	0	1	0	0		0	1	0		1	0	0		1	0	0	Survey of knowledge, attitudes, and behavior of PEP, PrEP, and TasP of population of women in US	1	1	0	They sought to identify important barriers and disparities to women's access about PEP, PrEP and TasP KAB. Further studies are needed to identify modifiable factors to improve uptake of biomedical interventions for high risk women.	No	survey
Ulrich_2019	Angela K. Ulrich1, Blythe J. Adamson2, Dobromir Dimitrov1, Robert De la Grecca1, Daniel Wood1, Enrique M. Saldarriaga2, Rikita Bansal1, Joseph Babigumira2, Robinson Cabello1, Hugo Sanchez3, Jorge Sanchez4, Javier R. Lama5, Ann Duerr	SABES: A COST-EFFECTIVE TasP INTERVENTION TO IDENTIFY AND TREAT RECENT HIV INFECTIONS	2019	CROI	1075	1	0																	1	1	0	NO: proving TasP, cost effectiveness	1	1	0	a treatment-as-prevention (TasP) intervention in Lima, Peru, was implemented to test the hypothesis that frequent HIV testing and initiation of ART. It is essential to capitalize on interventions with known efficacy, such as Sabes, for scale-up to reduce onward HIV transmission in a cost-effective manner.	No
Elion_2015	Richard A. Elion	Optimizing ART: Treatment as Prevention in the US: Will It Be Enough?	2015	CROI	128	0	0																	0	0	0	Interesting to cite/look at citations	0	0	0	TASP can be improved, but must be complemented by aggressive prevention services.	No
Akolo_2014	Christopher Akolo, Stefan Baral, Julie Ake, Sara Kennedy, Benjamin Emmanuel, Ifeanyi Orazulike, Marc Boulay, Babajide Keshinro, William Blattner, Manhattan Charurat	Uptake of Treatment as Prevention and Continuum of Care among Men who have Sex with Men in Nigeria	2014	CROI	958	1	1	0	1	0	0	0	1	0	test and treat of HIV+ and -	0	1	1		0	1	0		1	1	unsure	intervention of HIV testing a counseling over period of time, but even full paper does not describe what was included iin the HTC sessions (i.e. don't know if TasP information was communicated)	1	0	0	Report preliminary findings on acceptability of a treatment as prevention (TasP) strategy among HIV-infected MSM at a Trusted Community Center. Customized treatment preparation for men who have sex with men may be necessary.	Maybe
	Lisa Hightow-Weidman	MAKING PREVENTION WORK FOR YMSM: BRIDGING REAL-WORLD NEEDS THROUGH DIGITAL ENGAGEMENT	2019	CROI	164	0	0								mHealth context									0	0	0	useful context for mHealth	0	1	0		Maybe	describes intervention
	Raphael J. Landovitz1; Thuy T. Tran2; Susan E. Cohn3; Ighovwerha Ofotokun4; George A. Bishopric5; Jeffrey L. Lennox4; Judith S. Currier1; Heather J. Ribaudo	Perception of Infectiousness in HIV-Infected Persons After Initiating ART: ACTG A5257	2016	CROI	55	1	0	0	1						perception of infectiousness after ART									1	1	0	Interesting: Perception of infectiousness before and after starting ART	1	0	0	Self-report of perception of infectiousness was assessed at baseline and annually. Understanding how POI changes due to therapy, and how it relates to condomless sex, will be critical for designing interventions to maximize the benefits of treatment as prevention.	No	beliefs of PLWHA on ART
	J. Morne1, M. Brown2, T. Hatton	Shaping policy with science and stakeholders: Development and administration of a survey on U=U messaging in New York State	2018	IAS	THPED388	1	1	0	0	1	1	1	0	1	type of messaging prefered	1	1	1		1	0	0		1	1	1	3	1	1	1	Implementation of a statewide online survey to assess knowledge and to guide development of U=U messaging among key stakeholders. Undetectable equals Untransmittable represents a social and scientific shift, with significant positive implications for people living with aids. Further investigations are needed to assess the ways medical providers discuss U=U with patients	No
	S.L. Bullock1, L. Calzavara1, J. Iveniuk1, J. Mendelsohn2, D. Tan3,4, A. Burchell5, J.-P. Routy6, B. Lebouche6,7, A. Daftary8, D. Allman1, T. Thompson9, T. Myers1, R. Masching10, B. Conway11, and The Positive Plus One Team	Beliefs and practices underlying “undetectable = uninfectious” in a study of Serodiscordant couples enrolled in the Positive Plus One study in Canada	2017	IAS	MOPEC0642	1	1	0	0	0	0	1	1	0	Serodiscordant couples	0	1	1		1	0	0		1	0	0	Survey of couples behaviors with condoms and VL	1	1	1	Examine whether the behavior of people in serodiscordant relationships is in keeping with this message - namely whether they use condoms at a lower rate when the positive partner''s viral load (VL) is undetectable. Survey Method. Although VL suppression is high and many support the idea that “undetectable=uninfectious” Canadian Serodiscordant couples are cautious in avoiding transmission	No
	R. Persiaux, F. Barbier, D. Rojas Castro, B. Spire	Treatment as prevention (TASP) from a patient perspective: testimonials collected at a French HIV community-based organization (AIDES)	2012	IAS	TUPE463	1		0																1	0	0	Interviews of patients	1	1	0		No	No but cite, attitudes of PLWH on ART
	C. Newman1, J. de Wit1, A. Persson1, M. Holt1, S. Slavin2, M. Kidd3, J. Post4,5, E. Wright6,7, L. Mao1	Understanding concerns about HIV treatment as prevention among people with HIV who are not using antiretroviral therapy in Australia	2014	IAS	WEPE234	1	1	0	0	1	0	1	1	0	HIV+ not on ART	0	1	0		0	0	Australia		1	0	0	Interviews of HIV+ not on ART opinions on TasP	1	1	0	The study is about the views of people with HIV who are not using ART on the emerging paradigm of ''treatment as prevention''. Semi-structured interviews. Beliefs that treatment decisions are becoming increasingly influenced by community and population health imperatives	No	No but cite, PLWH not on ART
	V. Bond1,2, G. Hoddinott3, M. Simuyaba1, K. Abrahams3, H. Ayles4,5, N. Beyers3, P. Bock3, C. Bwalya1, L.-A. Erasmus-Claassen3, S. Fidler6, J. Hargreaves7, R. Hayes8, J. Mantantana3, M. Musheke1, R. Ndubani1, J. Seeley9,10, M. Simwinga1,2, L. Viljoen	“What is this 'Universal Test and Treat' (UTT)?” Community understandings of key concepts linked to a combination HIV prevention strategy in 21 Zambian and South African communities	2014	IAS	WEAC0103	1	1	0	0	1	0	1	0	0		0	0	1		0	1	0		1	1	0	Focus groups on HIV prevention in communities in a UTT trial	1	1	0	Understanding how communities, particularly those in high HIV burden contexts, perceive these ''innovative approaches'' is important to their successful implementation. Randomised trial. Implementers of UTT and TasP must work to revisit these interchangeable concepts, building on evident community support for Prevention of mother-to-child transmission	No	community beliefs
	B. Bavinton1, M. Holt2, I. Zablotska1, D. Murphy2,3, G. Brown4, A. Grulich1, J. Bradley1, R. Guy1, G. Prestage	Attitudes to treatment as prevention among non HIV-positive Australian gay men	2014	IAS	THPE157	1	1	0	0	0	0	1	1	0		0	0	1		0	0	Australia		1	0	0	Survey of population (no HIV+) opinion of TasP	1	1	0	Explored attitudes to TasP among non HIV-positive Australian gay men. National online survey. Men who are likely to engage in sexual risk behavior also require clear and consistent information and tools to help support communication between sex partners about HIV status, TasP, and risk reduction.	No	attitudes of HIV-neg
	B. Young1, M. Kurian2, I. Sidibe1, J.S.G. Montaner3, J.M. Zuniga	Global clinician perceptions of HIV treatment as prevention (TasP): results of a 2014 IAPAC/IAS clinician survey	2014	IAS	THPE346	1	1	0	0	0	0	1	1	0		1	0	0		1	1	International Assoication of Providers of AIDS Care		1	0	0	Survey of providers on TasP opinions and barriers	1	0	0	Study regarding the perception of TasP by medical providers from their countries. online English language survey. There are substantial gaps between guidance and provider opinions and suggest the need for targeted educational during the expansion of antiretroviral coverage and TasP.	No	clinician attitudes
	A. Carter1,2, J. Forrest1, A. Rich1, P. Sereda1, K. Chan1, E. Roth3, D. Moore1,4, A. Kaida2, J.S.G. Montaner1,4, R.S. Hogg1,2, Momentum Health Study Team	No association between 'Treatment as Prevention' comprehension and sexual risk behaviours in a cohort of HIV-positive and HIV-negative men who have sex with men (MSM) in British Columbia, Canada	2014	IAS	MOPE158	1	1	0	0	1	1	0	0	0	HIV demographics collected too	0	1	1		1	0	0		1	0	0	Survery of 1.5 year cohort measuring TasP knowledge, behavior, and VL	1	1	0	Measured TasP comprehension and investigated demographic, clinical, and behavioural covariates in a cohort of HIV-positive and HIV-negative MSM. Longitudinal cohort study. It remains critical to support TasP literacy towards reducing HIV transmission among MSM.	Yes	observational, implicit interventino
	C. Iwuji1, J. Orne-Gliemann2, F. Tanser1, R. Thiébaut2, J. Larmarange3, N. Okesola1, M.-L. Newell4, F. Dabis	Feasibility and acceptability of an antiretroviral treatment as prevention (TasP) intervention in rural South Africa: results from the ANRS 12249 TasP cluster-randomised trial	2014	IAS	WEAC0105LB	1	0																	1	1	0	Intervention of home HIV testing and TasP via ART initiation, but no TasP messaging	1	1	0	Investigated the feasibility and acceptability of TasP in rural KwaZulu-Natal. Cluster-randomised trial. Home-based HIV testing strategy and TasP intervention as piloted could decrease HIV incidence at population level	No
	C. Iwuji1,2, R. Dray-Spira3, A. Calmy4, J. Larmarange1,5, J. Orne-Gliemann6, F. Dabis6, D. Pillay1,7, K. Porter8	Does a universal test and treat strategy impact ART adherence in rural South Africa? ANRS 12249 TasP cluster-randomized trial	2015	IAS	MOAC0104	1	0																	1	1	0	Intervention of home HIV testing and TasP via ART initiation, but no TasP messaging			0	Report on adherence and virological suppression when initiating ART at different CD4 thresholds within the Treatment as Prevention trial of universal home-based testing and immediate ART initiation. Cluster-randomized trial.	Maybe	TasP
	M.A. Freitas1, A.R. Pascom2, F. Mesquita2, J. Barbosa3	Assessing TasP implementation one year after the publication of Brazilian national guidelines	2015	IAS	MOPEC416	1	0								but interesting to see VL after UTT is implemented in national guidelines									1	1	0	Intervention is national implementation of TasP guidelines for ART initiation, data shows before and after # patients on ART and VL difference	1	1	0	Assess TasP implementation one year after the publication of Brazilian ART guidelines. Cross-sectional study. This study showed a higher suppression rate in patients who started ART with early iniation	No
	A. Nadaf1, A. Adams2, S. Kok2, A. Rutherford2, R. Gustafson3, R. Barrios4, K. Vasarhelyi	Reconciling the individual and community benefits of treatment as prevention through optimizing an HIV testing program	2015	IAS	MOPEC418	0	0																	0	1	0	Resource allocation simulations	0	1	0		No
	Martinez O, Isabel Fernandez M, Wu E, Carballo-DiÃ©guez A, Prado G, Davey A, Levine E, Mattera B, Lopez N, Valentin O, Murray A, Sutton M.	A couple-based HIV prevention intervention for Latino men who have sex with men: study protocol for a randomized controlled trial.	2018	PubMed	/pubmed/29622045	1	1	1	1	1	0	0	0	0	Just protocol, Serodiscordant couples	0	1	1		1	0	Latino MSM		1	1	1	just protocol no data yet	1	1	0		Maybe	Need to look at intervention
	Zuma T, Wight D, Rochat T, Moshabela M.	Navigating Multiple Sources of Healing in the Context of HIV/AIDS and Wide Availability of Antiretroviral Treatment: A Qualitative Study of Community Participants' Perceptions and Experiences in Rural South Africa.	2018	PubMed	/pubmed/29594094	1	0	1	1	0	0	1	1	1	more on TasP clinics vs traditional methods	0	1	1		0	1	0		1	1	1	Interviews, but intervention because part of a large TasP trial that informed patients of TasP https://www.ahri.org/tasp-study-protocol/	0	1	0	explored the factors influencing how both HIV-negative and HIV-positive people choose amongst multiple sources of healing and how they engage with them, in the context of HIV/AIDS and wide availability of ART. Thematic Analysis. a health care system which combines biomedical and traditional approaches, collaboration and integration of biomedical and traditional health care should be considered.	Maybe	Is this an evaluatin of TasP trial?
	McCoy SI, Fahey C, Rao A, Kapologwe N, Njau PF, Bautista-Arredondo S.	Pilot study of a multi-pronged intervention using social norms and priming to improve adherence to antiretroviral therapy and retention in care among adults living with HIV in Tanzania.	2017	PubMed	/pubmed/28486553	1	0	1																1	1	0	Intervention communication! But information on care retention not TasP	1	1	0	evaluated an intervention to improve antiretroviral therapy (ART) adherence based on the concepts of social norms and priming. quasi-experimental pilot study. intervention has the potential to improve the clinic experience, short-term retention in care, and ART adherence.	Maybe	need to check intervention
	Chikovore J, Gillespie N, McGrath N, Orne-Gliemann J, Zuma T; ANRS 12249 TasP Study Group..	Men, masculinity, and engagement with treatment as prevention in KwaZulu-Natal, South Africa.	2016	PubMed	/pubmed/27421054	1	0								but context on gendered messaging									1	0	0	Interviews with population within a TasP trial on willingness to engage in HIV testing and care	0	0	0	Paper focuses on how masculinity influences engagement with HIV care in the context of an on-going TasP trial. In-depth interviews. UTT and TasP promotion should heed and incorporate into policy and health service delivery models	Maybe	context of TasP trial
	Moshabela M, Zuma T, Orne-Gliemann J, Iwuji C, Larmarange J, McGrath N; ANRS 12249 TasP Study Group..	It is better to die": experiences of traditional health practitioners within the HIV treatment as prevention trial communities in rural South Africa (ANRS 12249 TasP trial).	2016	PubMed	/pubmed/27421049	1	0								on UTT, not TasP									1	0	0	ANRS 12249 TasP trial, focus groups with traditional health practicioners on TasP opinion	1	1	0	cluster-randomized trial. further success can be achieved through strengthened ties with communities to combat stigma and effectively link patients into HIV care.	Maybe	context of TasP trial
	Orne-Gliemann J, Zuma T, Chikovore J, Gillespie N, Grant M, Iwuji C, Larmarange J, McGrath N, Lert F, Imrie J; TasP Study Group..	Community perceptions of repeat HIV-testing: experiences of the ANRS 12249 Treatment as Prevention trial in rural South Africa.	2016	PubMed	/pubmed/27421048	1	0								acceptability of UTT									1	1	0	Survey pre and post intervention (ANRS 12249 trial) on repeat HIV testing	1	1	0	investigated perceptions of regular and repeat HIV-testing in rural KwaZulu-Natal (South Africa), an area of very high HIV prevalence and incidence. including implementing diverse and personalised approaches to HIV-testing and care, and providing opportunities for antiretroviral therapy initiation and care at home.	Maybe	context of TasP trial
	Zhou A.	The uncertainty of treatment: Women's use of HIV treatment as prevention in Malawi.	2016	PubMed	/pubmed/27111435	1	1	0	0	1	0	1	0	0	women	0	1	0		0	1	0		1	0	0	Interviews with patients, on why women stop or refuse treatment	0	0	0	Article looks at how women understand this prescription for lifelong treatment. While women understand the health benefits of antiretroviral therapy, taking treatment does not always make sense in their present circumstances when there are costly physical and economic repercussions.	Maybe	meaning of TasP
	Holt M, Lea T, Schmidt HM, Murphy D, Rosengarten M, Crawford D, Ellard J, Kolstee J, de Wit J.	Increasing Belief in the Effectiveness of HIV Treatment as Prevention: Results of Repeated, National Surveys of Australian Gay and Bisexual Men, 2013-15.	2016	PubMed	/pubmed/26803613	1	1	0	0	0	0	1	1	0		0	1	1		0	0	Australia		1	0	0	Not a direct intervention, surveys of population	1	1	0	Assessed belief in HIV treatment as prevention (TasP) and support for early treatment. Support for early HIV treatment was associated with being younger.	Maybe	repeated surveys, not quite an intervention
	Clarke CM, Cheng T, Reims KG, Steinbock CM, Thumath M, Milligan RS, Barrios R.	Implementation of HIV treatment as prevention strategy in 17 Canadian sites: immediate and sustained outcomes from a 35-month Quality Improvement Collaborative.	2015	PubMed	/pubmed/26208537	1	0								quality of HIV care in 17 sites in Canada, including viral suppression									1	1	0	Intervention is quality of HIV care, obserational case descriptive study	1	1	0	observational case descriptive study of HIV care sites. This study shows evidence of sustained improvements in HIV care processes and treatment outcomes for an estimated population of 2296 HIV patients in 17 BC sites	Maybe	need to check intervention
	Holt M, Lea T, Murphy DA, Ellard J, Rosengarten M, Kippax SC, De Wit JB.	Australian gay and bisexual men's attitudes to HIV treatment as prevention in repeated, national surveys, 2011-2013.	2014	PubMed	/pubmed/25386943	1	1	0	0	0	1	1	1	0		0	1	1		0	0	Australia		1	0	0	Survey of opinions, population	1	0	0	Assess the acceptability of HIV treatment as prevention and early antiretroviral treatment among gay and bisexual men in Australia and any changes in attitudes over time. National, online, cross-sectional surveys. Promoting the individual health benefits of HIV treatment rather than its preventative benefits remains more acceptable	Maybe	repeated surveys, not quite an intervention
	Silverman T, Asante N, van den Berg JJ.	Quality of HIV Websites With Information About Pre-Exposure Prophylaxis or Treatment as Prevention for Men Who Have Sex With Men: Systematic Evaluation.	2018	PubMed	/pubmed/30327291	0	1								just evaluates websites as TasP information sources									0	0	0	Websites providing information, but just an evaluation of existing information sources	0	0	0		No	review of communication materials
	Go VF, Hershow RB, Kiriazova T, Sarasvita R, Bui Q, Latkin CA, Rose S, Hamilton E, Lancaster KE, Metzger D, Hoffman IF, Miller WC.	Client and Provider Perspectives on Antiretroviral Treatment Uptake and Adherence Among People Who Inject Drugs in Indonesia, Ukraine and Vietnam: HPTN 074.	2018	PubMed	/pubmed/30306437	1	1	0	0	0	0	1	0	0	PWID as patients	1	1	0		0	0	Indonesia, Ukraine, Vietnman		1	0	0	Survey of opinions, providers and patients	0	0	0	Study that assesses the feasibility of an integrated intervention to facilitate treatment as prevention. Conducted in-depth interviews. Conclusion is that there were some misunderstandings between Patients and Providers that affects access to ART	No	no intervention
	Wilkinson AL, Draper BL, Pedrana AE, Asselin J, Holt M, Hellard ME, StoovÃ© M.	Measuring and understanding the attitudes of Australian gay and bisexual men towards biomedical HIV prevention using cross-sectional data and factor analyses.	2017	PubMed	/pubmed/29162727	1	1	0	0	1	0	0	1	0		0	0	1		0	0	Australia		1	0	0	Survey of opinions, population	0	0	0	Cross-sectional study. Understand contemporary attitudes of gay and bisexual men towards biomedical-based HIV prevention. Online survey. Acceptablity among the GBM community but understanding of community attitudes is crucial for shaping policy	No	no intervention, survey of attitudes
	Patterson S, Carter A, Nicholson V, Webster K, Ding E, Kestler M, Ogilvie G, de Pokomandy A, Loutfy M, Kaida A.	Condomless Sex Among Virally Suppressed Women With HIV With Regular HIV-Serodiscordant Sexual Partners in the Era of Treatment as Prevention.	2017	PubMed	/pubmed/29077673	0	0																	0	0	0		0	0	0	Awareness of ART prevention benefits and its influence on condom use among women with HIV. Baseline questionnaire data from a cohort study. Advancing safer sex discussions beyond condoms is critical to support women in regular serodiscordant partnerships	No
	Prati G, Zani B, Pietrantoni L, Scudiero D, Perone P, Cosmaro L, Cerioli A, Oldrini M.	PEP and TasP Awareness among Italian MSM, PLWHA, and High-Risk Heterosexuals and Demographic, Behavioral, and Social Correlates.	2016	PubMed	/pubmed/27294777	1	1	0	0	1	1	0	0	0		0	1	1		1	0	0		1	0	0	Survey of awareness and knowledge, population	0	0	0	investigate the prevalence of PEP and TasP awareness and their demographic, behavioral, and social correlates in Italy. Cross-sectional survey. Effective educational strategies are needed to increase knowledge about PEP and TasP	No	no intervention, survey of knowledge
	Knight R, Small W, Thomson K, Gilbert M, Shoveller J.	Implementation challenges and opportunities for HIV Treatment as Prevention (TasP) among young men in Vancouver, Canada: a qualitative study.	2016	PubMed	/pubmed/26975718	1	1	0	0	1	0	1	1	0		0	0	1		1	0	0		1	0	0	Interviews of general population (young men). No direct intervention, but Vancouver had TasP policies in place years before the interviews took place	1	1	0	examines young men's perspectives regarding factors that might affect their engagement with TasP. In-depth individual interviews. Identified several social and structural forces that can be considered for TasP implementation.	No	no evaluation
	Shacklett BL, Blanco J, Hightow-Weidman L, Mgodi N, AlcamÃ­ J, Buchbinder S, Chirenje M, Dabee S, Diallo M, Dumchev K, Herrera C, Levy ME, Martin Gayo E, Makoah NA, Mitchell KM, Mugwanya K, Reddy K, RodrÃ­guez ML, Rodriguez-Garcia M, Shover CL, Shrivastava T, Tomaras G, et al.	HIV Research for Prevention 2018: From Research to Impact Conference Summary and Highlights.	2019	PubMed	/pubmed/31007035	0	0	0																0	0	0		0	0	0		No
	Shrestha R, Altice FL, Copenhaver MM.	HIV-Related Stigma, Motivation to Adhere to Antiretroviral Therapy, and Medication Adherence Among HIV-Positive Methadone-Maintained Patients.	2018	PubMed	/pubmed/30383588	0	0	0																0	0	0		0	0	0	Explores factors associated with optimal ART levels in HIV-positive patients on methadone maintenance treatment, including explanatory pathways using mediation analysis. Self-interview. an indirect effect of motivation on the relationship between HIV stigma and ART adherence thus supporting the mediation effect.	No
	Hollingdrake O, Lui CW, Mutch A, Dean J, Howard C, Fitzgerald L.	Factors affecting the decision to initiate antiretroviral therapy in the era of treatment-as-prevention: synthesis of evidence from qualitative research in high-income settings.	2018	PubMed	/pubmed/30311499	0	0	0																0	0	0	Lit review, includes attitudes towards TasP and could be good to check citations	0	1	0	synthesizes qualitative research findings on barriers and facilitators of ART initiation in Organization for Economic Co-operation and Development (OECD). Review of articles. Concern for the public as increasingly important factors in shaping the decision to initiate treatment.	No	but very interesting
	Yombi JC, Mertes H.	Treatment as Prevention for HIV Infection: Current Data, Challenges, and Global Perspectives	2018	PubMed	/pubmed/30264827	0	1	0																0	0	0		0	1	0		No	thought piece
	Waitt C, Low N, Van de Perre P, Lyons F, Loutfy M, Aebi-Popp K.	Does U=U for breastfeeding mothers and infants? Breastfeeding by mothers on effective treatment for HIV infection in high-income settings.	2018	PubMed	/pubmed/29960731	0	0	0																0	0	0		0	0	1	Can the U=U campaign be applied to transmission of HIV through breastfeeding? Encouraged to provide the missing evidence required to enable mothers who wish to breastfeed to make a fully informed choice.	No
	Mooney AC, Gottert A, Khoza N, Rebombo D, Hove J, SuÃ¡rez AJ, Twine R, MacPhail C, Treves-Kagan S, Kahn K, Pettifor A, Lippman SA.	Men's Perceptions of Treatment as Prevention in South Africa: Implications for Engagement in HIV Care and Treatment.	2017	PubMed	/pubmed/28650225	1	1	0	0	1	1	1	0	0		0	0	1		0	1	0		1	0	0	Survey of opinions, population	0	0	0	explored understandings of treatment as prevention (TasP) among rural South African men. TasP information should be integrated into clinic-based counseling for those utilizing services, and community-based education for broader reach.	No	No intervention. Survey?
	Katz IT, Bangsberg DR.	Cascade of Refusal-What Does It Mean for the Future of Treatment as Prevention in Sub-Saharan Africa?	2016	PubMed	/pubmed/26894487	0	0																	0	0	0	Thought piece on what stops people from seeking care in Sub-Saharan Africa, could be relevant for context	0	0	0		No	But we should cite
	Bavinton BR, Holt M, Grulich AE, Brown G, Zablotska IB, Prestage GP.	Willingness to Act upon Beliefs about 'Treatment as Prevention' among Australian Gay and Bisexual Men.	2016	PubMed	/pubmed/26741143	1	1	0	0	1	1	1	1	0		0	0	1		0	0	1		1	0	0	Survey of opinions, and awareness and knowledge, population	1	1	0	investigate knowledge and beliefs about new developments in HIV prevention among gay and bisexual men. Cross-sectional survey. more support and education is needed to enable better utilisation of TasP in specific relational and sexual contexts	No	But v interesting, survey
	Slavin S.	HIV Treatment as Prevention: Implications for Health Promotion.	2016	PubMed	/pubmed/28334739	0	0																	0	0	0		0	0	0		No
	Haire B, Kaldor J.	HIV transmission law in the age of treatment-as-prevention.	2015	PubMed	/pubmed/26420071	0	0																	0	0	0		0	0	0		No
	Blaxhult A, Bratt G.	Treatment as prevention for HIV: a reality.	2015	PubMed	/pubmed/26372285	0	0																	0	0	0		0	0	0		No
	Culbert GJ, Earnshaw VA, Wulanyani NM, Wegman MP, Waluyo A, Altice FL.	Correlates and Experiences of HIV Stigma in Prisoners Living With HIV in Indonesia: A Mixed-Method Analysis.	2015	PubMed	/pubmed/26304049	1	0																	1	0	0	NO: Survey of opinions, patients, but stigma and incarceration focused so not useful	1	0	0	Mixed-method study. Exploration of Hiv stigma in prisoners.	No
	Whiteside A, Cohen J, Strauss M.	Reconciling the science and policy divide: The reality of scaling up antiretroviral therapy in South Africa.	2015	PubMed	/pubmed/29568584	0	0	0																0	0	0		0	0	0		No
	Culbert GJ.	Violence and the perceived risks of taking antiretroviral therapy in US jails and prisons.	2015	PubMed	/pubmed/25764073	0	0	0																0	0	0		1	0	0	describe the results of an exploratory study examining men's perceptions of and experiences with HIV care and ART during incarceration. In-depth interviews. Interpersonal violence, a lack of safety, and perceived threats to privacy were frequently cited barriers to one's willingness and ability to access and adhere to treatment.	No
	Fowler N, Arkell P, Abouyannis M, James C, Roberts L.	Attitudes of Serodiscordant couples towards antiretroviral-based HIV prevention strategies in Kenya: a qualitative study.	2014	PubMed	/pubmed/25394070	1	1	1	0	0	0	1	1	0	Serodiscordant couples	0	1	1		0	1	0		1	1	0	Interview of patients and partners on opinions. Not direct intervention, but discusses implemented WHO guidelines involving TasP	1	1	0	Exploratory, qualitative study. research about the attitudes of SDCs towards TasP and PrEP. TasP is a more viable approach tp HIV prevention	No	Interesting survey
	Gupta S, Williams B, Montaner J.	Realizing the potential of treatment as prevention: global ART policy and treatment coverage.	2014	PubMed	/pubmed/25266850	0	0																	0	0	0		0	0	0		No
	Montague BT, Vuylsteke B, BuvÃ© A.	Sustainability of programs to reach high risk and marginalized populations living with HIV in resource limited settings: implications for HIV treatment and prevention.	2011	PubMed	/pubmed/21917178	0	0																	0	0	0		0	0	0		No
	Mimiaga MJ, August Oddleifson D, Meersman SC, Silvia A, Hughto JMW, Landers S, Brown E, Loberti P.	Multilevel Barriers to Engagement in the HIV Care Continuum Among Residents of the State of Rhode Island Living with HIV.	2019	PubMed	/pubmed/31563986	1	0																	1	0	0	NO: Survey of patients, but of barriers to care no intervention or TasP	1	0	0	Observational study. Identify the multilevel factors associated with engagement in the HIV care continuum outcomes. Challenges with retention in HIV care and ART adherence threaten to undermine the clinical and public health benefits of treatment as prevention	No
	Jeulin H, Jeanmaire E, Murray JM, Malve B, AndrÃ© M, Melliez H, Lanoix JP, Hustache-Mathieu L, Partisani M, Goehringer F, May T, Schvoerer E.	Treatment as prevention enrolling at least 75% of individuals on ART will be needed to significantly reduce HIV prevalence in a HIV cohort.	2019	PubMed	/pubmed/31541773	1	0																	1	0	0	NO: Cohort study of patients to evaluate transmission rates and demographics	1	1	0	Studied the current epidemic and possible impact of TasP in a French HIV cohort including MSM and migrant subjects. Cohort study. Enrolling at least 75% of individuals on ART is necessary to substantially impact numbers of new HIV infections	No
	Tan RKJ, Lim JM, Chan JKW.	Not a walking piece of meat with disease": meanings of becoming undetectable among HIV-positive gay, bisexual and other men who have sex with men in the Uâ€‰=â€‰U era.	2019	PubMed	/pubmed/31530003	1	1	0	0	0	0	1	0	0		0	1	0		0	0	Singapore		1	0	0	Interviews of patients, opinion on U=U and identity	1	0	1	The implications of viral suppression, or becoming undetectable, on identity and well-being in an undetectable = untransmittable (U = U) era. In-depth interviews. being undetectable was associated with several positive outcomes in coming to terms with their HIV-positive diagnoses	No	But VERY interesting - meaning of U=U
	Mayer KH, de Vries HJ.	HIV and sexually transmitted infections: reconciling estranged bedfellows in the UÂ =Â U and PrEP era.	2019	PubMed	/pubmed/31468731	0	0																	0	0	0	Thought piece on how STI and HIV outbreaks influence each other, mentions studies to potentially look into	1	0	1	addressed the epidemiological, clinical, behavioural and structural issues that have driven the HIV and STI syndemics.	No	but to cite
	Heendeniya A, Bogoch II.	Antiretroviral Medications for the Prevention of HIV Infection: A Clinical Approach to Preexposure Prophylaxis, Postexposure Prophylaxis, and Treatment as Prevention.	2019	PubMed	/pubmed/31239092	0	0																	0	0	0		1	0	0	Several pharmacologic HIV prevention strategies have enormous clinical and public health appeal	No
	Young I, Davis M, Flowers P, McDaid LM.	Navigating HIV citizenship: identities, risks and biological citizenship in the treatment as prevention era.	2019	PubMed	/pubmed/31105468	1	1	0	0	1	0	1	1	0		0	0	1		1	0	0		1	0	0	Interviews in Scotland (which has TasP policy) on TasP and identity	1	0	0	how a treatment-based public health strategy has the potential to reshape identities, self-governance and forms of citizenship. the complexities of HIV citizenship and ongoing inequalities, and their biopolitical implications, will intimately shape the implementation and sustainability of TasP	No	But VERY interesting - meaning of U=U
	Closson K, Chown S, Armstrong HL, Wang L, Bacani N, Ho D, Jollimore J, Olarewaju G, Moore DM, Roth EA, Hogg RS, Lachowsky NJ.	HIV leadership programming attendance is associated with PrEP and PEP awareness among young, gay, bisexual, and other men who have sex with men in Vancouver, Canada.	2019	PubMed	/pubmed/31014296	1	1	0	0	1	0	1	0	0	compared HIV leadership conference attendance	0	0	1		1	0	0		1	1	0	NO: Cohort study of population (young and adult men) and TasP knowledge compared to HIV leadership conference attendance	1	1	0	understand differences in HIV prevention awareness, health care access, and service utilization. Longitudinal study. attending peer-based HIV-leadership programs ameliorates age-disparities in HIV-prevention knowledge and treatment optimism	No
	Schreier T, Sherer R, Sayles H, Jacobsen DM, Swindells S, Bares SH.	US Human Immunodeficiency Virus (HIV) Practitioners' Recommendations Regarding Condomless Sex in the Era of HIV Pre-Exposure Prophylaxis and Treatment as Prevention.	2019	PubMed	/pubmed/30895208	1	1	0	0	1	1	1	0	0		1	0	0		1	0	0		1	0	0	Survey of awareness and knowledge, providers, shows low belief in TasP	1	0	0	Characterize human immunodeficiency virus (HIV) practitioners' recommendations to patients regarding treatment as prevention, pre-exposure prophylaxis (PrEP) and condom use among persons with HIV (PWH). Survey. Majority of practitioners recommend condom use instead of PrEP for people at risk for HIV infection.	No	but cite
	Calabrese SK, Mayer KH.	Providers should discuss U=U with all patients living with HIV.	2019	PubMed	/pubmed/30772420	0	0																	0	0	0		0	0	1		No	but cite
	Siegel K, Meunier Ã‰.	Awareness and Perceived Effectiveness of HIV Treatment as Prevention Among Men Who Have Sex with Men in New York City.	2019	PubMed	/pubmed/30697639	1	1	0	0	1	0	0	1	0		0	0	1		1	0	0		1	1	0	Survey of opinions, population, but NY does have U=U info	1	1	0	Online survey. assess perceptions of HIV treatment as prevention. Men who were HIV positive, who had ever used PrEP, and who identified as gay/homosexual were significantly more likely to see TasP as effective.	No	Survey, but cite
	Kipke MD, Kubicek K, Wong CF, Robinson YA, Akinyemi IC, Beyer WJ, Hawkins W, Rice CE, Layland E, Bray BC, Belzer M.	A Focus on the HIV Care Continuum Through the Healthy Young Men's Cohort Study: Protocol for a Mixed-Methods Study.	2019	PubMed	/pubmed/30679146	1	0																	1	1	0	Just protocol no data yet	1	1	0	cohort study. to prevent new HIV infections, reduce transmission, and reduce HIV/AIDS-related disparities by focusing on successful engagement in care.	No
	Girard G, Patten S, LeBlanc MA, Adam BD, Jackson E.	Is HIV prevention creating new biosocialities among gay men? Treatment as prevention and pre-exposure prophylaxis in Canada.	2018	PubMed	/pubmed/30450606	1	1	0	0	0	0	1	0	0		0	0	1		1	0	0		1	0	0	Focus groups on how population discusses TasP	1	1	0	explores how gay men rally around, debate, and sometimes disagree about these emerging HIV prevention technologies. Analysis grounded in biosocialities is useful for better understanding how scientific information circulates, is made sense of, and generates debate among gay men.	No	But VERY interesting - meaning of U=U
	Lancaster KE, Hoffman IF, Hanscom B, Ha TV, Dumchev K, Susami H, Rose S, Go VF, Reifeis SA, Mollan KR, Hudgens MG, Piwowar-Manning EM, Richardson P, Dvoriak S, Djoerban Z, Kiriazova T, Zeziulin O, Djauzi S, Ahn CV, Latkin C, Metzger D, Burns DN, et al.	Regional differences between people who inject drugs in an HIV prevention trial integrating treatment and prevention (HPTN 074): a baseline analysis.	2018	PubMed	/pubmed/30350406	1	0																	1	1	0	Look into TasP trial, but this paper focuses on PWID risks	1	1	0	randomized control trial. People who inject drugs (PWID) experience high HIV incidence and face significant barriers to engagement in HIV care and substance use treatment	No
	Robertson MM, Penrose K, Irvine MK, Robbins RS, Kulkarni S, Braunstein SL, Waldron L, Harriman G, Nash D.	Impact of an HIV Care Coordination Program on Durable Viral Suppression.	2018	PubMed	/pubmed/30299346	1	0																	1	1	0	NO: Intervention to achieve viral suppression	1	1	0	To assess long-term effectiveness of an intensive and comprehensive Ryan White Part A-funded HIV Care Coordination Program. Cohort study.	No
	Holmes CB, Hallett TB, Walensky RP, BÃ¤rnighausen T, Pillay Y, Cohen MS.	Effectiveness and Cost-Effectiveness of Treatment as Prevention for HIV.	2018	PubMed	/pubmed/30212093	0	0																	0	0	0	2	0	0	0	Based off a randomised clinical trial, examines the concept of HIV TasP, focusing on the underlying biological mechanisms, effectiveness, and cost-effectiveness of various strategies	No
	Philpot SP, Prestage G, Ellard J, Grulich AE, Bavinton BR; Opposites Attract study group..	How Do Gay Serodiscordant couples in Sydney, Australia Negotiate Undetectable Viral Load for HIV Prevention?	2018	PubMed	/pubmed/30105588	1	1	0	0	0	0	1	1	0	Serodiscordant couples	0	1	1		0	0	Australia		1	1	0	Interviews of patients and population (couples) and identity of couple within TasP	0	0	0	explored 'the couple' within serodiscordant HIV prevention. Gay male Serodiscordant couples should be encouraged to negotiate clear, spoken 'viral load agreements'	No	But interesting
	Sharma A, Kahle EM, Sullivan SP, Stephenson R.	Birth Cohort Variations Across Functional Knowledge of HIV Prevention Strategies, Perceived Risk, and HIV-Associated Behaviors Among Gay, Bisexual, and Other Men Who Have Sex With Men in the United States.	2018	PubMed	/pubmed/30051744	1	1	0	0	0	1	1	0	0	generational differences	0	0	1		1	0	0		1	0	0	Survey of awareness and knowledge, population, looked at generational differences	1	0	0	describe intergenerational differences in functional knowledge of HIV prevention strategies, perceived risk, recent condomless anal sex (CAS), and HIV testing behavior. Web-based survey . Researchers and practitioners should consider intergenerational and other demographic differences while designing multifaceted HIV prevention programs for GBMSM.	No	But v interesting
	van den Berg JJ, Silverman T, Fernandez MI, Henny KD, Gaul ZJ, Sutton MY, Operario D.	Using eHealth to Reach Black and Hispanic Men Who Have Sex With Men Regarding Treatment as Prevention and Preexposure Prophylaxis: Protocol for a Small Randomized Controlled Trial.	2018	PubMed	/pubmed/30012549	1	1	1	1	1	1	0	0	1	just a protocol	0	0	1		1	0	0		1	1	1	just protocol no data yet	1	1	0	describe the protocol for a 3-part study aiming to develop and evaluate an eHealth intervention. eHealth communication campaigns offer a strategy for engaging these populations in health communication about biobehavioral HIV prevention.	No	PROTOCOL FOR AN ELIGIBLE STUDY
	McCree DH, Walker T, DiNenno E, Hoots B, Valverde E, Ocfemia MCB, Heitgerd J, Stallworth J, Ferro B, Santana A, German EJ, Harris N.	A programmatic approach to address increasing HIV diagnoses among Hispanic/Latino MSM, 2010-2014.	2018	PubMed	/pubmed/29908762	1	0																	1	0	0		0	0	0	Paper that discusses approach.increase awareness and support testing by expanding existing campaigns targeting Hispanic/Latino MSM to jurisdictions where diagnoses are increasing; strengthen existing efforts that support treatment as prevention and increase engagement in care and viral suppression among Hispanic/Latino MSM living with HIV and promote prevention	No
	He L, Yang J, Ma Q, Zhang J, Xu Y, Xia Y, Chen W, Wang H, Zheng J, Jiang J, Luo Y, Xu K, Zhang X, Xia S, Pan X.	Reduction in HIV community viral loads following the implementation of a "Treatment as Prevention" strategy over 2Â years at a population-level among men who have sex with men in Hangzhou, China.	2018	PubMed	/pubmed/29390979	1	0																	1	1	0	Intervention is "TasP", but not described so unsure if communication	1	1	0	The "Treatment as Prevention" strategy aimed to increase the ART coverage, reduce the CVL, and reduce HIV transmission. pre- and post-implementation of the strategy, using random sampling methods.A population-level association between increased ART coverage and decreased mean Community viral load.	No	need to
	Rendina HJ, Parsons JT.	Factors associated with perceived accuracy of the UndetectableÂ =Â Untransmittable slogan among men who have sex with men: Implications for messaging scale-up and implementation.	2018	PubMed	/pubmed/29334178	1	1	0	0	1	1	0	1	0		0	0	1		1	0	0		1	0	1	Survery of percieved accuracy of U=Umessage, but no intervention just depended on already knowing (or not knowing) the U=U message	1	0	1	assess factors associated with the perceived accuracy of this TasP messaging strategy among a large and diverse sample of gay, bisexual, and other men who have sex with men (GBMSM). Nationwide survey. HIV prevention services as potential points of intervention for increasing HIV knowledge and decreasing HIV stigma.	No	But very relevant, include
	Huerga H, Venables E, Ben-Farhat J, van Cutsem G, Ellman T, Kenyon C.	Higher risk sexual behaviour is associated with unawareness of HIV-positivity and lack of viral suppression - implications for Treatment as Prevention.	2017	PubMed	/pubmed/29170407	1	0																	1	0	0	NO: Survey of behavior, but just on HIV status awareness	1	0	0	tested the hypothesis that people with higher risk sexual behaviour are less likely to know their HIV-positive status and be virologically suppressed. Cross-sectional population based survey. Risky sexual behaviour seems associated with factors linked to poor health-seeking behaviour which may have negative implications for HIV testing and Treatment as Prevention.	No	very relevant
	Card KG, Armstrong HL, Lachowsky NJ, Cui Z, Sereda P, Carter A, Montaner JSG, Hogg RS, Roth EA, Moore DM.	Belief in Treatment as Prevention and Its Relationship to HIV Status and Behavioral Risk.	2017	PubMed	/pubmed/28991882	1	1	0	0	1	0	1	0	0	behavior	0	1	1		1	0	0		1	0	0	Survey of opinion, population	1	0	0	evaluated attitudes toward treatment as prevention (TasP) among gay, bisexual, and other men who have sex with men. disparities in TasP diffusion by HIV status have lessened.	No	very relevant
	Klassen BJ, Lachowsky NJ, Lin SY, Edward JB, Chown SA, Hogg RS, Moore DM, Roth EA.	Gay Men's Understanding and Education of New HIV Prevention Technologies in Vancouver, Canada.	2017	PubMed	/pubmed/28936925	1	1	0	0	0	1	1	1	0	education sources	0	0	1		1	0	0		1	1	1	3	0	1	0	thematic analysis regarding the education sources and acceptability of these New Prevention Technologies. 15 semistructured interviews. There is a need for increased community support and dialogue, antistigma efforts, early NPT adopter testimony, and personalized implementation strategies.	No	relevant
	Copeland RM, Wilson P, Betancourt G, Garcia D, Penner M, Abravanel R, Wong EY, Parisi LD.	Disparities in HIV knowledge and attitudes toward biomedical interventions among the non-medical HIV workforce in the United States.	2017	PubMed	/pubmed/28449588	1	1	0	0	0	1	1	0	0	non-medical, community based workers	1	0	0		1	0	0		1	0	0	Survey of awareness and knowledge, providers (non-medical community workers)	1	1	0	measure knowledge of HIV science and treatment within the HIV non-medical workforce, evaluate workers' familiarity with and attitudes toward recent biomedical interventions, and identify factors that may affect HIV knowledge and attitudes. Web-based survey. More training for is needed for non-medical HIV workers, particularly those who provide services in the communities most affected by HIV.	No	but very relevant
	Collins AB, Parashar S, Hogg RS, Fernando S, Worthington C, McDougall P, Turje RB, McNeil R.	Integrated HIV care and service engagement among people living with HIV who use drugs in a setting with a community-wide treatment as prevention initiative: a qualitative study in Vancouver, Canada.	2017	PubMed	/pubmed/28426185	1	0																	1	1	0	Interviews with patients (HIV and IDU) in TasP community initiative, could be the intervention but no control group or communication practices evaluated (Vancouver)	0	0	0	The cross-reactivity of ACP-1 for rat brain phosphodiesterase suggests that this antibody may recognize isozymes from other mammalian tissues.	No
	Lippman SA, Pettifor A, Rebombo D, Julien A, Wagner RG, Kang Dufour MS, Kabudula CW, Neilands TB, Twine R, Gottert A, GÃ³mez-OlivÃ© FX, Tollman SM, Sanne I, Peacock D, Kahn K.	Evaluation of the Tsima community mobilization intervention to improve engagement in HIV testing and care in South Africa: study protocol for a cluster randomized trial.	2017	PubMed	/pubmed/28095904	1	0																	1	1	1	just protocol no data yet	1	1	0	Community mobilization (CM) has the potential to significantly increase uptake testing. cluster randomized trial design. Developing a framework.	No	Study protocol, but very relevant
	Lachowsky NJ, Tanner Z, Cui Z, Sereda P, Rich A, Jollimore J, Montaner JS, Hogg RS, Moore DM, Roth EA.	An Event-Level Analysis of Condom Use During Anal Intercourse Among Self-Reported Human Immunodeficiency Virus-Negative Gay and Bisexual Men in a Treatment as Prevention Environment.	2016	PubMed	/pubmed/27832026	1	0																	1	0	0	Not direct intervention, but after 2010 Vancouver TasP scale-up, survey of behavior, population	1	1	0	sought to identify factors associated with condom use during anal intercourse among self-identified human immunodeficiency virus-negative gay, bisexual, and other men who have sex with men. Health promotion must consider associations between condomless anal sex and substance use and relational factors.	No	but very relevant
	Hargreaves JR, Stangl A, Bond V, Hoddinott G, Krishnaratne S, Mathema H, Moyo M, Viljoen L, Brady L, Sievwright K, Horn L, Sabapathy K, Ayles H, Beyers N, Bock P, Fidler S, Griffith S, Seeley J, Hayes R; HPTN 071 (PopART) study team..	HIV-related stigma and universal testing and treatment for HIV prevention and care: design of an implementation science evaluation nested in the HPTN 071 (PopART) cluster-randomized trial in Zambia and South Africa.	2016	PubMed	/pubmed/27375126	1	0								stigma									1	1	0	just protocol no data yet, on HIV stigma within a test and treat for HIV prevention trial	1	1	0	implementation science study of HIV-related stigma in communities and health settings within a large, pragmatic cluster-randomized trial. HIV-related stigma may impede the successful implementation of HIV prevention and treatment programmes.	No	protocol
	Bond V, Hoddinott G, Viljoen L, Simuyaba M, Musheke M, Seeley J.	Good Health and Moral Responsibility: Key Concepts Underlying the Interpretation of Treatment as Prevention in South Africa and Zambia Before Rolling Out Universal HIV Testing and Treatment.	2016	PubMed	/pubmed/27610464	1	1	0	0	1	0	1	0	0		0	0	1		0	1	0		1	0	0	PRE trial analysis: interviews/focus groups on TasP opinions before trial HPTN 071	0	1	0	Article explores early understanding of UTT and TasP. To avoid igniting moralizing and blaming when introducing UTT and TasP, we should capitalize on the "taking care of yourself" legacy while boosting	No	but very relevant
	Holt M, Lea T, Mao L, Zablotska I, Lee E, de Wit JBF, Prestage G.	Adapting behavioural surveillance to antiretroviral-based HIV prevention: reviewing and anticipating trends in the Australian Gay Community Periodic Surveys.	2016	PubMed	/pubmed/27567489	1	0																	1	0	0	Not direct intervention, but surveys during Australia's implementation of TasP as behavioral surveillance	1	0	0	monitor the uptake and effect of new prevention strategies in Australia's primary HIV-affected population. Behavioural surveillance can be successfully adapted to follow the effect of antiretroviral-based prevention.	No
	McNeil R, Kerr T, Coleman B, Maher L, Milloy MJ, Small W.	Antiretroviral Therapy Interruption Among HIV Postive People Who Use Drugs in a Setting with a Community-Wide HIV Treatment-as-Prevention Initiative.	2016	PubMed	/pubmed/27351192	1	0																	1	0	0	Not direct intervention (Vancouver), survey of why patients stopped taking ART	1	1	0	Study was conducted among those who use drugs who had experienced treatment ART interruptions in a setting with a community-wide TasP initiative.	No
	Kuchenbecker R.	What is the benefit of the biomedical and behavioral interventions in preventing HIV transmission?	2015	PubMed	/pubmed/26630297	1	0																	1	1	0	Lit review of evaluations of interventions, could be good to check citations	1	1	0	To characterize comparatively the benefits from biomedical and behavioral interventions to prevent HIV transmission. Narrative review. Evaluated interventions. Integration of behavioral and biomedical interventions is required to achieve complete suppression of the virus, and thus reducing viral replication, infectivity and the number of cases.	No
	Carter A, Lachowsky N, Rich A, Forrest JI, Sereda P, Cui Z, Roth E, Kaida A, Moore D, Montaner JS, Hogg RS.	Gay and bisexual men's awareness and knowledge of treatment as prevention: findings from the Momentum Health Study in Vancouver, Canada.	2015	PubMed	/pubmed/26268817	1	1	0	0	1	1	0	0	0	tested knowledge for accuracy	0	0	1		1	0	0		1	0	0	Pre intervention survey of knowledge, includes knowledge source (i.e. doctors, media)	1	0	0	Awareness and knowledge of treatment as prevention (TasP) was assessed among HIV-positive and HIV-negative gay, bisexual and other men who have sex with men. Baseline cross-sectional survey data were analyzed. There is a need for health communication strategies relevant to diverse communities of GBMSM in order to advance overall TasP health literacy.	No	knowledge and awareness
	Tang Z, Lan G, Chen YQ, Zhu Q, Yang X, Shen Z, Chen Y, Zhang H, Kan W, Xing H, Ruan Y, Shao Y.	HIV-1 Treatment-as-Prevention: A Cohort Study Analysis of Serodiscordant couples in Rural Southwest China.	2015	PubMed	/pubmed/26091454	1	0																	1	0	0	NO: just proving TasP	1	1	0	a cohort study analysis of Serodiscordant couples. ART adherence to maintain viral suppression would then be the key challenge for successful TasP implementation.	No
	Stromdahl S, Hickson F, Pharris A, Sabido M, Baral S, Thorson A.	A systematic review of evidence to inform HIV prevention interventions among men who have sex with men in Europe.	2015	PubMed	/pubmed/25953133	1	0																	1	0	0	Review of only interventions for HIV prevention, check citations	0	1	0	review was performed to identify and describe studies evaluating the efficacy and effectiveness of HIV prevention interventions among men who have sex with men.	No
	Smith MK, Westreich D, Liu H, Zhu L, Wang L, He W, Zhou J, Miller WC, Cohen MS, Wang N.	Treatment to Prevent HIV Transmission in Serodiscordant couples in Henan, China, 2006 to 2012.	2015	PubMed	/pubmed/25770173	1	0																	1	1	0	NO: just proving TasP	1	1	0	Data was analyzed from local disease records of HIV patients and seronegative spouses to estimate the effect of ART in the initially infected partner his or her partner's HIV seroconversion risk. ART can provide HIV-infected persons in resource-limited setting substantial protection against sexual transmission.	No
	Evans C, Bennett J, Croston M, Brito-Ault N, Bruton J.	In reality, it is complex and difficult": UK nurses' perspectives on "treatment as prevention" within HIV care.	2015	PubMed	/pubmed/25650545	1	1	0	0	0	0	1	1	0		1	0	0		1	0	0		1	0	0	Interviews with providers on TasP implementation, useful	0	0	0	paper reports findings from a qualitative study that sought to explore UK nurses' views and experiences of TasP in HIV care. in-depth research is needed to understand better the patient, community and provider experience as TasP becomes more widely rolled out	No	nurses' attitudes
	Young I, Flowers P, McDaid LM.	Key factors in the acceptability of treatment as prevention (TasP) in Scotland: a qualitative study with communities affected by HIV.	2014	PubMed	/pubmed/25482649	1	1	0	0	1	0	1	1	0		0	0	1		1	0	0		1	0	0	Focus groups on TasP acceptability, population	1	0	0	paper reports on findings from the first qualitative study in the UK exploring the acceptability of TasP among gay, bisexual and/or men who have sex with men (MSM) and migrant African communities in Scotland. focus group discussions. potential use and management of TasP may not be straightforward.	No	community attitudes
	Newman CE, de Wit J, Persson A, Holt M, Slavin S, Kidd MR, Post JJ, Wright E, Mao L.	Understanding Concerns About Treatment-as-Prevention Among People with HIV who are not Using Antiretroviral Therapy.	2014	PubMed	/pubmed/25432878	1	1	0	0	1	0	1	0	0	HIV+ not on ART	0	1	0		0	0	Australia		1	0	0	Interviews with patients not using treatment on TasP opinions	1	0	0	The use of antiretroviral therapy to prevent HIV transmission is now advocated in many settings, yet little research has documented the views of people with HIV. Engaging communities in dialogue and debate regarding the risks and benefits of treatment will be critical if this new prevention strategy is to engender public trust.	No	concerns of HIV- people
	Chung AH, Rimal RN.	Revisiting the importance of knowledge: from Namibia, a case for promoting knowledge by campaigns to reduce stigma.	2014	PubMed	/pubmed/25288490	1	0								but interesting on messaging for campaigns									1	0	0	NO: survery of HIV stigma and knowledge, population	0	0	0	determine whether knowledge about HIV and self-efficacy to protect against sexually transmitted HIV would be independently and jointly associated with stigma against people living with HIV. Results highlight the importance of enriching knowledge about HIV transmission modes, prevention strategies, and support services among those with low self-efficacy in order to reduce stigma against people liv…	No
	LourenÃ§o L, Lima VD, Heath K, Nosyk B, Gilbert M, Colley G, Consolacion T, Barrios R, Hogg R, Krajden M, Konrad S, Murti M, Nelson J, May-Hadford J, Haggerstone J, Pick N, Gustafson R, Rusch M, Day I, Montaner JS; STOP HIV/AIDS Study Group..	Process monitoring of an HIV treatment as prevention program in British Columbia, Canada.	2014	PubMed	/pubmed/25072608	1	0								evaluating TasP programs									0	0	0		1	0	0	describe the design and methods applied to TasP program process monitoring in British Columbia. Standardized longitudinal monitoring of TasP program initiatives is essential to optimize individual and public health outcomes and to enhance program efficiencies.	No	but interesting
	Cairns G, Baker AC, Dedes N, Zakowicz A, West B.	Treatment as prevention: arriving at community consensus.	2014	PubMed	/pubmed/24926032	0	0																	0	0	0		0	0	0	outlines a set of principles that should be followed in the provision of antiretroviral therapy to people with living with human immunodeficiency virus (HIV) for the purposes of preventing HIV, particularly as a public health measure.	No
	SocÃ­as ME, Sued O, Pryluka D, Patterson P, Fink V, Cesar C, Cahn P.	Treatment as prevention: are Argentinean HIV care providers willing to adopt earlier antiretroviral therapy?	2014	PubMed	/pubmed/24773142	1	1	0	0	0	0	1	1	0	practices	1	0	0		0	0	Argentina		1	0	0	Survey of opinions, providers in Argentina	1	0	0	Conducted an online survey to Assess HIV clinicians attitudes and practices toward ART initiation and its potential use for HIV prevention. Agreement that expansion of ART could help decrease HIV incidence	No
	Young I, McDaid L.	How acceptable are antiretrovirals for the prevention of sexually transmitted HIV?: A review of research on the acceptability of oral pre-exposure prophylaxis and treatment as prevention.	2013	PubMed	/pubmed/23897125	0	0																	0	0	0	NO: Lit review, acceptability of TasP	0	0	0	Review research on the acceptability of oral pre-exposure prophylaxis (PrEP) and treatment as prevention (TasP) for HIV prevention amongst potential users.	No	but definitely cite! acceptability
	Mao L, de Wit J, Adam P, Post JJ, Crooks L, Kidd MR, Slavin S, Kippax S, Wright E.	Australian prescribers' perspectives on ART initiation in the era of "treatment as prevention".	2013	PubMed	/pubmed/23406458	1	1	0	0	0	0	1	1	0	practices	1	0	0		0	0	Australia		1	0	0	Survey of opinions, providers in Australia	1	0	0	study explores Australian prescribers' attitudes towards Treatment as Prevention (TasP) and their practices around initiating combination antiretroviral treatment (cART) for HIV. Brief online survey. Prescribers may need more convincing evidence of individual health benefits or increased knowledge about the population health benefits for a TasP approach	No
	Mao L, Adam P, Kippax S, Holt M, Prestage G, Calmette Y, Zablotska I, de Wit J.	HIV-negative gay men's perceived HIV risk hierarchy: imaginary or real?	2013	PubMed	/pubmed/23314802	0	0																	0	0	0		0	0	0	Perceived HIV risk was assessed by a range of anal intercourse practices combined with pre-specified casual partners' HIV status and viral load levels. Recognising the complex associations between risk perceptions and risk practices helps to better address challenges arising from the 'Treatment as Prevention'	No
	Chen Y.	Treatment-related optimistic beliefs and risk of HIV transmission: a review of recent findings (2009-2012) in an era of treatment as prevention.	2012	PubMed	/pubmed/23239272	0	0																	0	0	0	Lit review	0	1	0	Review was conducted to provide an updated look at the potential impact of treatment-related optimistic beliefs on the risk of HIV transmission. There is a need of more rigorous and comprehensive examination of the relationship between optimistic beliefs and HIV transmission risk.	No
	Jia Z, Mao Y, Zhang F, Ruan Y, Ma Y, Li J, Guo W, Liu E, Dou Z, Zhao Y, Wang L, Li Q, Xie P, Tang H, Han J, Jin X, Xu J, Xiong R, Zhao D, Li P, Wang X, Wang L, et al.	Antiretroviral therapy to prevent HIV transmission in Serodiscordant couples in China (2003-11): a national observational cohort study.	2012	PubMed	/pubmed/23206835	1	0																	1	0	0	NO: retrospective cohort, just proving TasP	1	1	0	Whether or not such a public health approach is feasible and the outcomes are sustainable at a large scale and in a developing country setting. retrospective observational cohort study. the treatment-as-prevention approach is a feasible public health prevention strategy on a national scale in a developing country context.	No
	Sayles JN, Rurangirwa J, Kim M, Kinsler J, Oruga R, Janson M.	Operationalizing treatment as prevention in Los Angeles County: antiretroviral therapy use and factors associated with unsuppressed viral load in the Ryan White system of care.	2012	PubMed	/pubmed/22775237	1	0																	1	0	0	examination of rates of ART use and VL suppression in LA	1	1	0	examined two components of TasP: baseline rates and factors associated with antiretroviral therapy (ART) use and viral load (VL) suppression in a publicly funded system of care. Understanding the key sociodemographic, geographic and behavioral factors associated with ART use as well as HIV VL suppression will be useful	No
	Hammett TM, Kling R, Van NT, Son DH, Binh KT, Oanh KT.	HIV prevention interventions for female sexual partners of injection drug users in Hanoi, Vietnam: 24-month evaluation results.	2011	PubMed	/pubmed/22016330	1	0																	1	1	0	NO: intervention is peer based HIV prevention to increase condom use	1	1	0	Paper evaluates an implemented peer-based HIV prevention interventions for Sexual partners in Hanoi. interventions must promote a range of HIV prevention strategies including consistent condom use, lower risk sexual activity, and ARV treatment as prevention.	No
	Kalichman SC, Eaton L, Cherry C.	Sexually transmitted infections and infectiousness beliefs among people living with HIV/AIDS: implications for HIV treatment as prevention.	2010	PubMed	/pubmed/20201976	1	0																	1	0	0	Surveys of behavior and belief in TasP, including contracting an STI	0	0	0	The current study examined STIs in a community sample. Computerized interviews. Programmes that aim to use HIV treatment for HIV prevention must address infectiousness beliefs and aggressively control STIs among people living with HIV/AIDS.	No	but very interesting
	Iwuji CC, Orne-Gliemann J, Larmarange J, Okesola N, Tanser F, Thiebaut R, Rekacewicz C, Newell ML, Dabis F; ANRS 12249 TasP trial group..	Uptake of Home-Based HIV Testing, Linkage to Care, and Community Attitudes about ART in Rural KwaZulu-Natal, South Africa: Descriptive Results from the First Phase of the ANRS 12249 TasP Cluster-Randomised Trial.	2016	PubMed	/pubmed/27504637	1	0								ART acceptability, UTT									1	1	0	Intervention in ART, home-based testing. TasP but not communication	1	1	0	Cluster-randomised trial. Tested recommendation of antiretroviral therapy (ART) for all immediately following HIV diagnosis. Observed delay in linkage to care would limit the individual and public health ART benefits of universal testing and treatment	Yes	AND WE SHOULD LOOK AT OTHER TASP TRIALS
	Couffignal C, Papot E, Etienne A, Legac S, LaouÃ©nan C, Beres D, Blum L, Khuong-Josses MA, Lepretre A, Papazian P, Yazdanpanah Y, Bouvet E.	Treatment as prevention (TasP) and perceived sexual changes in behavior among HIV-positive persons: a French survey in infectious diseases departments in Paris.	2019	PubMed	/pubmed/31431047	1	1	0	0	1	0	1	0		education source	0	1	0		1	0	0		1	1	0	Survey of opinions and awareness, and how awareness was gained. Intervention could be clinic visits as that is when questionnaire was given, depends on if full article includes if TasP communication and what type of messaging occurred during clinic visit. Full article is not available, so requested from library and access is pending.	1	1	0	evaluated awareness of treatment as prevention (TasP) among adults people living with HIV (PLHIV) in five infectious disease departments. Cross-sectional survey. Awareness of TasP was high	Yes	observational, but yes
	Molemans M, Vernooij E, Dlamini N, Shabalala FS, Khan S, van Leth F, Gomez GB, Reis R.	Changes in disclosure, adherence and healthcare interactions after the introduction of immediate ART initiation: an analysis of patient experiences in Swaziland.	2019	PubMed	/pubmed/30739385	1	0																	1	1	0	Intervention of immediate ART initiation (test and treat), did control and pre-intervention groups	1	1	0	assessed changes in HIV status disclosure, ART adherence and healthcare interactions. both reported adherence and disclosure levels remain high after the introduction of immediate ART	Yes	could be, need to see if TasP message was part of intervention
	Kalichman SC, Cherry C, Kalichman MO, Eaton LA, Kohler JJ, Montero C, Schinazi RF.	Mobile Health Intervention to Reduce HIV Transmission: A Randomized Trial of Behaviorally Enhanced HIV Treatment as Prevention (B-TasP).	2018	PubMed	/pubmed/29406429	1	1	1	1	1	0	0	0	1		0	1	0		1	0	0		1	1	1	3	1	1	0	randomized clinical trial to test a mobile health behavioral intervention designed to enhance HIV treatment as prevention (B-TasP). Theory-based mobile health behavioral interventions can simultaneously improve cART adherence and sexual health in people living with HIV.	Yes
	Hart TA, Stratton N, Coleman TA, Wilson HA, Simpson SH, Julien RE, Hoe D, Leahy B, Maxwell J, Adam BD.	A Pilot Trial of a Sexual Health Counseling Intervention for HIV-Positive Gay and Bisexual Men Who Report Anal Sex without Condoms.	2016	PubMed	/pubmed/27054341	1	1	1	1	1	1	0	0	1		0	1	0		1	0	0		1	1	1	Intervention of peer counseling to provide information and skils to patients	0	0	0	evaluated effects of a small-group counseling intervention on psychosocial outcomes and HIV sexual risk behavior. Counseling group sessions.	Yes
	Kalichman SC, Cherry C, Kalichman MO, Amaral CM, White D, Pope H, Swetzes C, Eaton L, Macy R, Cain D.	Integrated behavioral intervention to improve HIV/AIDS treatment adherence and reduce HIV transmission.	2011	PubMed	/pubmed/21233431	1	1	1	1	1	1	1	0	1		0	1	0		1	0	0		1	1	1	Clinical trial, intervention was intensive behavorial intervention including TasP information	1	1	0	Conducted a randomized clinical trial to test an integrated behavioral intervention designed to enhance using HIV treatment as prevention by improving medication adherence, reducing risks for other sexually transmitted infections, and minimizing risk compensation beliefs. HIV treatment as prevention should be bundled with behavioral interventions to maximize effectiveness.	Yes

## Sheet: Table S1
Table S1	Supplement to: Bor et al. TasP/U=U Systematic Review, AIDS & Behvior, 2021						INCLUSION CRITERIA										METHODS									POPULATION CODES
Study_ID	Author	Title	Year	Source	Abstract		Empirical?	U=U/TasP message?	Additional criteria for impact: UU Intervention?	Additional criteria for impact: Impact Evaluation?	Awareness	Knowledge	Attitudes	Acceptability	Impact		Years Data Collected	Study Population (long)	Sample Size	Sample Characteristics	Sampling Strategy	Representative Sample?	Study Methods	Method Type		Providers	Patients	Community	Community code (HIV+, HIV-, both, unknown)	N. America / Europe	Africa	Other	Other, detailed
Wyatt_2017	Monique A. Wyatt1, Emily E Pisarski1, Jared Baeten2, Renee Heffron2, Edith Nakku-Joloba3, Timothy R. Muwonge4, Elly T Katabira3, Connie L. Celum2, Norma C. Ware	USERS MAY LACK CONFIDENCE IN ART FOR HIV PREVENTION: A QUALITATIVE ANALYSIS	2017	CROI	1003		1	1	0	0	0	1	1	1	0		2017	People receiving care in Kenya and Uganda and their HIV-uninfected partners	189	48 serodiscordant couples	Random sample, subset from the Kampala, Uganda Partners Demonstration Project	No	Multiple in-depth interviews	Qualitative		0	1	1	both	0	1	0
Kassaye_2018	Seble Kassaye1, Lakshmi Goparaju1, Amanda D. Castel2, Lari Warren-Jeanpiere1, Anandi N. Sheth3, Adaora Adimora4, Margaret Fischl5, Elizabeth T. Golub6, Kathleen M. Weber7, Jennifer Cohen8, Oluwakemi Sosanya9, Anna Rubtsova3, Deborah Konkle-Parker10, Tracey Wilson11, Chenglong Liu	HIV BIOMEDICAL PREVENTION AMONG US WOMEN: KNOWLEDGE, BELIEFS, AND PRACTICES	2018	CROI	1050		1	1	0	0	1	0	1	0	0		2014-2015	HIV-infected women and women at risk for HIV in the United States	2406	1690 PLWH and 716 HIV-uninfected	Random sample, subset from the prospective cohort Women's Interagency HIV Study	No	Online survey	Quantitative		0	1	1	both	1	0	0
Morne_2018	J. Morne1, M. Brown2, T. Hatton	Shaping policy with science and stakeholders: Development and administration of a survey on U=U messaging in New York State	2018	IAS	THPED388		1	1	0	0	1	1	1	0	0		2017-2018	Stakeholders in HIV services, including providers, advocates, and patients, identified by New York State Department of Health AIDS Institute	617	90 clinical providers	Voluntary response sample, identified by the New York Department of Health AIDS Institute	No	Online survey	Quantitative		1	1	1	both	1	0	0
Bullock_2017	S.L. Bullock1, L. Calzavara1, J. Iveniuk1, J. Mendelsohn2, D. Tan3,4, A. Burchell5, J.-P. Routy6, B. Lebouche6,7, A. Daftary8, D. Allman1, T. Thompson9, T. Myers1, R. Masching10, B. Conway11, and The Positive Plus One Team	Beliefs and practices underlying “undetectable = uninfectious” in a study of Serodiscordant couples enrolled in the Positive Plus One study in Canada	2017	IAS	MOPEC0642		1	1	0	0	0	0	1	1	0		2017	HIV-infected individuals receiving care in Canada and their HIV-uninfected partners	488	115 male-female relationships, 116 male-male relationships, and 13 mix of gender identities relationships from 143 AIDS service organizations and clinics	Voluntary response sample	No	Survey	Quantitative		0	1	1	unknown	1	0	0
Bond_2014	V. Bond1,2, G. Hoddinott3, M. Simuyaba1, K. Abrahams3, H. Ayles4,5, N. Beyers3, P. Bock3, C. Bwalya1, L.-A. Erasmus-Claassen3, S. Fidler6, J. Hargreaves7, R. Hayes8, J. Mantantana3, M. Musheke1, R. Ndubani1, J. Seeley9,10, M. Simwinga1,2, L. Viljoen	“What is this 'Universal Test and Treat' (UTT)?” Community understandings of key concepts linked to a combination HIV prevention strategy in 21 Zambian and South African communities	2014	IAS	WEAC0103		1	1	0	0	1	0	1	0	0		2012-2013	Individuals in communities with a high HIV burden in Zambia and South Africa	162	97 group discussions and 65 individuals interviews	Voluntary response sample, subset of the HPTN 071 PopART study	No	Focus group discussions and key informant interivews	Qualitative		0	0	1	unknown	0	1	0
Bavinton_2014	B. Bavinton1, M. Holt2, I. Zablotska1, D. Murphy2,3, G. Brown4, A. Grulich1, J. Bradley1, R. Guy1, G. Prestage	Attitudes to treatment as prevention among non HIV-positive Australian gay men	2014	IAS	THPE157		1	1	0	0	0	0	1	1	0		2012	HIV-uninfected gay men in Australia	676	Mean age of 38 years	Voluntary response sample	No	Online survey	Quantitative		0	0	1	HIV-	0	0	1	Australia
Young_2014b	B. Young1, M. Kurian2, I. Sidibe1, J.S.G. Montaner3, J.M. Zuniga	Global clinician perceptions of HIV treatment as prevention (TasP): results of a 2014 IAPAC/IAS clinician survey	2014	IAS	THPE346		1	1	0	0	0	0	1	1	0		2013-2014	HIV care providers in the network of the International Association of Providers of AIDS Care (IAPAC) and the International AIDS Society (IAS)	1464	18% sub-Saharan Africa, 15% North America; 11% Western Europe; ~10% each: Latin America, S/SE Asia, Eastern Europe/Central Asia; 7% each: East Asia, Caribbean, N Africa/Middle East and Oceana	Random sample	No	English language survey, recruited via email and social media	Quantitative		1	0	0		1	1	1	International Association of Providers of AIDS Care and International AIDS Society
Zhou_2016	Zhou A.	The uncertainty of treatment: Women's use of HIV treatment as prevention in Malawi.	2016	PubMed	/pubmed/27111435		1	1	0	0	1	0	0	1	0		2014	HIV-infected women in Lilongwe, Malawi	65	Mean age of 29 years, identified through community health program	Voluntary response sample	No	Interviews	Qualitative		0	1	0		0	1	0
Holt_2016	Holt M, Lea T, Schmidt HM, Murphy D, Rosengarten M, Crawford D, Ellard J, Kolstee J, de Wit J.	Increasing Belief in the Effectiveness of HIV Treatment as Prevention: Results of Repeated, National Surveys of Australian Gay and Bisexual Men, 2013-15.	2016	PubMed	/pubmed/26803613		1	1	0	0	0	0	1	1	0		2013-2015	Gay and bisexual men in Australia	2567	Over 18 years old	Voluntary response sample	No	Online survey through Facebook and email lists	Quantitative		0	1	1	unknown	0	0	1	Australia
Holt_2014	Holt M, Lea T, Murphy DA, Ellard J, Rosengarten M, Kippax SC, De Wit JB.	Australian gay and bisexual men's attitudes to HIV treatment as prevention in repeated, national surveys, 2011-2013.	2014	PubMed	/pubmed/25386943		1	1	0	0	0	1	1	1	0		2011-2013	Gay and bisexual men in Australia	2599	Over 18 years old	Voluntary response sample	No	Online survey through Facebook and email lists	Quantitative		0	1	1	unknown	0	0	1	Australia
Silverman_2018	Silverman T, Asante N, van den Berg JJ.	Quality of HIV Websites With Information About Pre-Exposure Prophylaxis or Treatment as Prevention for Men Who Have Sex With Men: Systematic Evaluation.	2018	PubMed	/pubmed/30327291		1	1	0	0	0	1	0	0	0		2018	HIV websites with information about PrEP or TasP for MSM in the United States	31 websites	Identified via keywords of black, African American, Hispanic, Latino, gay, bisexual, MSM, treatment as prevention, and pre-exposure prophylaxis	Online search of 3 search engines	Yes	Systematic review	Qualitative		0	0	1	NA	1	0	1	websites
Go_2018	Go VF, Hershow RB, Kiriazova T, Sarasvita R, Bui Q, Latkin CA, Rose S, Hamilton E, Lancaster KE, Metzger D, Hoffman IF, Miller WC.	Client and Provider Perspectives on Antiretroviral Treatment Uptake and Adherence Among People Who Inject Drugs in Indonesia, Ukraine and Vietnam: HPTN 074.	2018	PubMed	/pubmed/30306437		1	1	0	0	0	0	1	0	0		2015	HIV-infected PWID participating in an intervention study in Indonesia, Ukraine, and Vietnam	62	25 providers and 37 PWID	Stratified random sampling, subset of HPTN 074 study	Yes	In-depth interview	Qualitative		1	1	0		0	0	1	Indonesia, Ukraine, Vietnam
Wilkinson_2017	Wilkinson AL, Draper BL, Pedrana AE, Asselin J, Holt M, Hellard ME, StoovÃ© M.	Measuring and understanding the attitudes of Australian gay and bisexual men towards biomedical HIV prevention using cross-sectional data and factor analyses.	2017	PubMed	/pubmed/29162727		1	1	0	0	1	0	1	1	0		2016	HIV-uninfected or HIV status unknown gay or bisexual men not using PrEP in Victoria, Australia	462	18 years old or older	Voluntary response sample	No	Online survey	Quantitative		0	0	1	unknown	0	0	1	Australia
Prati_2016	Prati G, Zani B, Pietrantoni L, Scudiero D, Perone P, Cosmaro L, Cerioli A, Oldrini M.	PEP and TasP Awareness among Italian MSM, PLWHA, and High-Risk Heterosexuals and Demographic, Behavioral, and Social Correlates.	2016	PubMed	/pubmed/27294777		1	1	0	0	1	1	0	0	0		2014	HIV high-risk heterosexual men and women, MSM, and HIV-infected individuals in Italy	3596	1,028 high-risk heterosexual men and women, 1,874 HIV-uninfected MSM, and 694 HIV-infected individuals	Voluntary response sample	No	Online survey through email lists, social networks, and web communities	Quantitative		0	1	1	both	1	0	0
Knight_2016	Knight R, Small W, Thomson K, Gilbert M, Shoveller J.	Implementation challenges and opportunities for HIV Treatment as Prevention (TasP) among young men in Vancouver, Canada: a qualitative study.	2016	PubMed	/pubmed/26975718		1	1	0	0	1	0	1	1	0		2013	HIV high-risk young men in Vancouver, Canada	50	Ages 18-24	Stratified sampling, venue based sampling, and subset of At-Risk Youth Study	No	In-depth interviews	Qualitative		0	0	1	unknown	1	0	0
Mooney_2017	Mooney AC, Gottert A, Khoza N, Rebombo D, Hove J, SuÃ¡rez AJ, Twine R, MacPhail C, Treves-Kagan S, Kahn K, Pettifor A, Lippman SA.	Men's Perceptions of Treatment as Prevention in South Africa: Implications for Engagement in HIV Care and Treatment.	2017	PubMed	/pubmed/28650225		1	1	0	0	1	0	1	0	0		2015	HIV-infected and HIV-uninfected men in rural South Africa	25	10 HIV-uninfected men, 10 HIV-infected men in care, and 5 HIV-infected men out of care, ages 18-49	Stratified sampling, subset of the Agincourt Health and Socio-Demographic Surveillence Site	Yes	In-depth interviews	Qualitative		0	1	1	both	0	1	0
Bavinton_2016	Bavinton BR, Holt M, Grulich AE, Brown G, Zablotska IB, Prestage GP.	Willingness to Act upon Beliefs about 'Treatment as Prevention' among Australian Gay and Bisexual Men.	2016	PubMed	/pubmed/26741143		1	1	0	0	1	0	1	1	0		2012	Gay and bisexual men in Australia	839	Men over 16 years old, mean age of 39.5 years	Voluntary response sample	No	Online survey	Quantitative		0	1	1	unknown	0	0	1	Australia
Fowler_2014	Fowler N, Arkell P, Abouyannis M, James C, Roberts L.	Attitudes of Serodiscordant couples towards antiretroviral-based HIV prevention strategies in Kenya: a qualitative study.	2014	PubMed	/pubmed/25394070		1	1	1	0	0	0	1	1	0		2013	HIV-infected and HIV-uninfected individuals in serodiscordant relationships in Muhoroni, Kenya	38	21 HIV-infected and 17 HIV-uninfected individuals	Purposive sampling of hospitals and health centers	No	Semi-structured interviews	Qualitative		0	1	1	both	0	1	0
Tan_2019	Tan RKJ, Lim JM, Chan JKW.	Not a walking piece of meat with disease": meanings of becoming undetectable among HIV-positive gay, bisexual and other men who have sex with men in the Uâ€‰=â€‰U era.	2019	PubMed	/pubmed/31530003		1	1	0	0	0	0	1	0	0		2017-2018	HIV-infected gay and bisexual MSM in Singapore	24	Over 21 years old	Purposive sampling	No	In-depth interviews	Qualitative		0	1	0		0	0	1	Singapore
Young_2019	Young I, Davis M, Flowers P, McDaid LM.	Navigating HIV citizenship: identities, risks and biological citizenship in the treatment as prevention era.	2019	PubMed	/pubmed/31105468		1	1	0	0	1	0	1	1	0		2013	HIV-infected individuals in Scotland	17	20 gay or bisexual men and 14 African men or women, ages 24-60	Stratified, venue based voluntary response sampling	No	Semi-structured interviews	Qualitative		0	0	1	HIV+	1	0	0
Closson_2019	Closson K, Chown S, Armstrong HL, Wang L, Bacani N, Ho D, Jollimore J, Olarewaju G, Moore DM, Roth EA, Hogg RS, Lachowsky NJ.	HIV leadership programming attendance is associated with PrEP and PEP awareness among young, gay, bisexual, and other men who have sex with men in Vancouver, Canada.	2019	PubMed	/pubmed/31014296		1	1	0	0	1	0	1	0	0		2012-2017	Sexually active gay and bisexual men in Vancouver, Canada	698	257 16-29 year olds and 441 ≥30 years old, 50 individuals had attended HIV-leadership programs	Respondent driven sampling	No	Computer-assisted self-interview	Quantitative		0	0	1	unknown	1	0	0
Schreier_2019	Schreier T, Sherer R, Sayles H, Jacobsen DM, Swindells S, Bares SH.	US Human Immunodeficiency Virus (HIV) Practitioners' Recommendations Regarding Condomless Sex in the Era of HIV Pre-Exposure Prophylaxis and Treatment as Prevention.	2019	PubMed	/pubmed/30895208		1	1	0	0	1	0	1	1	0		2017	Attendees of an International Antiviral Society-USA continuing medical education activity	478	15% response rate	Random sample	No	Online survey to email list	Quantitative		1	0	0		1	0	0
Siegel_2019	Siegel K, Meunier Ã‰.	Awareness and Perceived Effectiveness of HIV Treatment as Prevention Among Men Who Have Sex with Men in New York City.	2019	PubMed	/pubmed/30697639		1	1	0	0	1	0	0	1	0		2016-2017	MSM in New York City	732	*	Voluntary response sample	No	Online survey	Quantitative		0	0	1	unknown	1	0	0
Girard_2018	Girard G, Patten S, LeBlanc MA, Adam BD, Jackson E.	Is HIV prevention creating new biosocialities among gay men? Treatment as prevention and pre-exposure prophylaxis in Canada.	2018	PubMed	/pubmed/30450606		1	1	0	0	0	0	1	0	0		2013-2014	Sexually active gay and bisexual men in Montreal, Toronto, and Vancouver, Canada	86	50 HIV-uninfected and 36 HIV-infected, separated into four focus group topics based on HIV experience	Voluntary response sample	No	Focus groups	Qualitative		0	0	1	both	1	0	0
Philpot_2018	Philpot SP, Prestage G, Ellard J, Grulich AE, Bavinton BR; Opposites Attract study group..	How Do Gay Serodiscordant couples in Sydney, Australia Negotiate Undetectable Viral Load for HIV Prevention?	2018	PubMed	/pubmed/30105588		1	1	0	0	0	0	1	1	0		2015-2016	Gay men in serodiscordant couples in Australia	21	15 serodiscordant couples, 11 HIV-uninfected and 10 HIV-infected	Voluntary, subset of Opposites Attract Study	No	Semi-structured interviews	Qualitative		0	1	1	both	0	0	1	Australia
Sharma_2018	Sharma A, Kahle EM, Sullivan SP, Stephenson R.	Birth Cohort Variations Across Functional Knowledge of HIV Prevention Strategies, Perceived Risk, and HIV-Associated Behaviors Among Gay, Bisexual, and Other Men Who Have Sex With Men in the United States.	2018	PubMed	/pubmed/30051744		1	1	0	0	0	1	1	0	0		2015	Gay, bisexual, or MSM in the United States	800	Separated into five age group birth cohorts, 214 1928-1959, 251 1960-1969, 96 1970-1979, 104 1980-1989, 135 1990-1997	Voluntary response sample	No	Online survey through Facebook	Quantitative		0	0	1	unknown	1	0	0
Rendina_2018	Rendina HJ, Parsons JT.	Factors associated with perceived accuracy of the UndetectableÂ =Â Untransmittable slogan among men who have sex with men: Implications for messaging scale-up and implementation.	2018	PubMed	/pubmed/29334178		1	1	0	0	1	1	0	1	0		2017	Gay, bisexual, or MSM in the United States	12222	10140 HIV-uninfected or unknown, 2082 HIV-infected	Voluntary response sample	No	Online survey	Quantitative		0	0	1	both	1	0	0
Card_2017	Card KG, Armstrong HL, Lachowsky NJ, Cui Z, Sereda P, Carter A, Montaner JSG, Hogg RS, Roth EA, Moore DM.	Belief in Treatment as Prevention and Its Relationship to HIV Status and Behavioral Risk.	2017	PubMed	/pubmed/28991882		1	1	0	0	1	1	1	1	0		2012-2016	Gay, bisexual, or MSM in Vancouver, Canada	774	575 had at least 1 follow-up visit	Respondent driven sampling	No	Survey of prospective cohort	Quantitative		0	1	1	unknown	1	0	0
Klassen_2017	Klassen BJ, Lachowsky NJ, Lin SY, Edward JB, Chown SA, Hogg RS, Moore DM, Roth EA.	Gay Men's Understanding and Education of New HIV Prevention Technologies in Vancouver, Canada.	2017	PubMed	/pubmed/28936925		1	1	0	0	0	0	1	1	0		2016	HIV-uninfected gay men using HIV prevention methods in Vancouver, Canada	15	8 using PEP, 2 using PrEP, and 7 using viral sorting, aged 22-58 years old	Purposive sampling, subset of the Momentum Health Study	No	Semi-structured interviews	Qualitative		0	0	1	HIV-	1	0	0
Copeland_2017	Copeland RM, Wilson P, Betancourt G, Garcia D, Penner M, Abravanel R, Wong EY, Parisi LD.	Disparities in HIV knowledge and attitudes toward biomedical interventions among the non-medical HIV workforce in the United States.	2017	PubMed	/pubmed/28449588		1	1	0	0	0	1	1	0	0		2012-2014	HIV non-medical employees, contractors, and volunteers in United States	3663	Over 18 years old	Voluntary response sample	No	Online survey	Quantitative		1	0	0		1	0	0
Bond_2016	Bond V, Hoddinott G, Viljoen L, Simuyaba M, Musheke M, Seeley J.	Good Health and Moral Responsibility: Key Concepts Underlying the Interpretation of Treatment as Prevention in South Africa and Zambia Before Rolling Out Universal HIV Testing and Treatment.	2016	PubMed	/pubmed/27610464		1	1	0	0	1	0	1	0	0		2013	Urban community members in South Africa and Zambia	1405	1202 participants in focus groups, 203 structured community observations	Voluntary response sample	No	Focus groups, interviews, and structured observations	Qualitative		0	0	1	unknown	0	1	0
Carter_2015	Carter A, Lachowsky N, Rich A, Forrest JI, Sereda P, Cui Z, Roth E, Kaida A, Moore D, Montaner JS, Hogg RS.	Gay and bisexual men's awareness and knowledge of treatment as prevention: findings from the Momentum Health Study in Vancouver, Canada.	2015	PubMed	/pubmed/26268817		1	1	0	0	1	1	0	0	0		2012-2014	Gay, bisexual, and MSM in Vancouver, Canada	719	23% HIV-infected	Respondent driven sampling, subset of the Momentum Health Study	No	Survey	Quantitative		0	0	1	both	1	0	0
Evans_2015	Evans C, Bennett J, Croston M, Brito-Ault N, Bruton J.	In reality, it is complex and difficult": UK nurses' perspectives on "treatment as prevention" within HIV care.	2015	PubMed	/pubmed/25650545		1	1	0	0	0	0	1	1	0		2013	HIV specialist nurses in the United Kingdom	10	*	Purposive sampling	No	Individual interviews	Qualitative		1	0	0		1	0	0
Young_2014a	Young I, Flowers P, McDaid LM.	Key factors in the acceptability of treatment as prevention (TasP) in Scotland: a qualitative study with communities affected by HIV.	2014	PubMed	/pubmed/25482649		1	1	0	0	1	0	1	1	0		2013	Gay, bisexual, and MSM or migrant African communities in Scotland	67	42 MSM, 25 mixed-gender African participants	Purposive sample	No	Focus group discussions and in-depth interviews	Qualitative		0	0	1	unknown	1	0	0
Newman_2015	Newman CE, de Wit J, Persson A, Holt M, Slavin S, Kidd MR, Post JJ, Wright E, Mao L.	Understanding Concerns About Treatment-as-Prevention Among People with HIV who are not Using Antiretroviral Therapy.	2015	PubMed	/pubmed/25432878		1	1	0	0	1	0	1	0	0		2012-2014	HIV-infected individuals not using ART in Australia	27	23 men, 4 women	Voluntary response sample	No	Semi-structured interviews	Qualitative		0	1	0		0	0	1	Australia
Socías_2014	SocÃ­as ME, Sued O, Pryluka D, Patterson P, Fink V, Cesar C, Cahn P.	Treatment as prevention: are Argentinean HIV care providers willing to adopt earlier antiretroviral therapy?	2014	PubMed	/pubmed/24773142		1	1	0	0	0	0	1	1	0		2012	HIV clinicians in Argentina	280	*	Voluntary response sample	No	Online survey	Quantitative		1	0	0		0	0	1	Argentina
Mao_2013	Mao L, de Wit J, Adam P, Post JJ, Crooks L, Kidd MR, Slavin S, Kippax S, Wright E.	Australian prescribers' perspectives on ART initiation in the era of "treatment as prevention".	2013	PubMed	/pubmed/23406458		1	1	0	0	0	0	1	1	0		2012	ART prescribers in Australia	108	40.7% general practitioners, 25.9% sexual health clinic-based physicians, 21.3% hospital-based infectious diseases physicians	Voluntary response sample	No	Online survey	Quantitative		1	0	0		0	0	1	Australia
Couffignal_2020	Couffignal C, Papot E, Etienne A, Legac S, LaouÃ©nan C, Beres D, Blum L, Khuong-Josses MA, Lepretre A, Papazian P, Yazdanpanah Y, Bouvet E.	Treatment as prevention (TasP) and perceived sexual changes in behavior among HIV-positive persons: a French survey in infectious diseases departments in Paris.	2019	PubMed	31431047		1	1	0	0	1	0	1	0	0		2014	HIV-infected individuals in Paris, France	520	54% men, 42% women	Voluntary response sample	No	Self-administrated questionnaire	Quantitative		0	1	0		1	0	0
Kalichman_2018	Kalichman SC, Cherry C, Kalichman MO, Eaton LA, Kohler JJ, Montero C, Schinazi RF.	Mobile Health Intervention to Reduce HIV Transmission: A Randomized Trial of Behaviorally Enhanced HIV Treatment as Prevention (B-TasP).	2018	PubMed	/pubmed/29406429		1	1	1	1	1	0	0	0	1		2012-2016	Sexually active HIV-infected individuals in Atlanta, Georgia	500	383 men, 117 women	Voluntary response sample	No	Randomized Clinical Trial	Quantitative		0	1	0		1	0	0
Hart_2016	Hart TA, Stratton N, Coleman TA, Wilson HA, Simpson SH, Julien RE, Hoe D, Leahy B, Maxwell J, Adam BD.	A Pilot Trial of a Sexual Health Counseling Intervention for HIV-Positive Gay and Bisexual Men Who Report Anal Sex without Condoms.	2016	PubMed	/pubmed/27054341		1	1	1	0	1	1	0	0	0		2009-2013	HIV-infected gay and bisexual men in Toronto, Canada	59	69% had undetectable viral load at baseline	Voluntary response sample	No	Pilot intervention study	Quantitative		0	1	0		1	0	0
Kalichman_2011	Kalichman SC, Cherry C, Kalichman MO, Amaral CM, White D, Pope H, Swetzes C, Eaton L, Macy R, Cain D.	Integrated behavioral intervention to improve HIV/AIDS treatment adherence and reduce HIV transmission.	2011	PubMed	/pubmed/21233431		1	1	1	1	1	1	1	0	1		2005-2009	HIV-infected individuals in Atlanta, Georgia	436	310 men, 126 women	Voluntary response sample	No	Randomized Clinical Trial	Quantitative		0	1	0		1	0	0
Derksen_2020	Laura Derksen & Adamson Muula & Joep van Oosterhout	Love in the Time of HIV: Testing as a Signal of R	2016		https://ideas.repec.org/p/feb/natura/00550.html		1	1	1	1	1	1	1	1	1		2013	Villages in Zomba District, Malawi	122	62 control and 60 intervention villages; 18 health clinics; n=1,358 individuals surveyed	Random sample	Yes	Randomized Clinical Trial	Quantitative				1	unknown		1
Aristegui_2020	I. Aristegui1,2, V. Zalazar1 , I. Puhlmann3,4, M. Romero3,5,4, P. Radusky1,6, C. Frola1,7, N. Cardozo1,3,5, M. Duarte1,4, S. Fabian1,8, P. Cahn1 , O. Sued1	HIV testing, STI diagnosis, knowledge of U=U and willingness to use PreP among transgender men in Argentina	2020	AIDS	PED1106		1	1	0	0	1	1	0	0	0		2019	Transgender masculinities in Argentina	415	30.5% never tested for HIV, 0.7% HIV-infected	Voluntary response sample	No	Online national survey	Quantitative		0	0	1	unknown	0	0	1
Avelino-Silva_2020	V. Avelino-Silva1 , L. Yamakami2 , R. Tomioka2 , E. Miyadahira2 , O. Duarte2 , L. Matsumoto2 , C. Alvarenga3	Persisting barriers for U=U in family planning and assisted reproduction of PLHI	2020	AIDS	PEC0687		1	1	0	0	0	1	1	0	0		2019	Attendees of an assisted reproduction seminar in Sao Paulo, Brazil	110	82% OB-GYNs, 53% routinely care for serodiscordant couples	Purposive sample	No	Self-administrated questionnaire	Quantitative		1	0	0		0	0	1
Berner-Rodoreda_2020	A. Berner-Rodoreda1 , R. Dambe2 , E. Ngwira3 , F. Neuhann1 , T. Bärnighausen1 , S. Phiri2	U=U - Catalyst or barrier for men‘s engagement in ART? Stakeholder views from Blantyre, Malawi	2020	AIDS	PED1184		1	1	0	0	1	0	1	1	0		2019	HIV stakeholders, including health providers, academics, and NGO and church-based program staff, in Blantyre, Malawi	16	14 health providers	Voluntary response sample	No	In depth interviews	Qualitative		1	0	0		0	1	0
Bor_2018	Bor J, Barofsky J, Flanagan D, Barnighausen T.	Beliefs About the Benefits of HIV Treatment in the Era of “Treat All”: Evidence From Rural South Africa	2018	Outside sources	https://paa.confex.com/paa/2018/meetingapp.cgi/Paper/22950		1	1	0	0	1	1	0	0	0		2017	Young adults in rural South Africa	146	Ages 18-25, 12% HIV-infected	Random sample, subset of the Africa Health Research Institute surveillance area	Yes	Survey	Quantitative		0	0	1	unknown	0	1	0
Brett_2020	A. Brett1,2	Messaging transmission: A qualitative analysis of factors in the uptake of U=U in Canadian public health messaging	2020	AIDS	PED0757		1	1	0	0	0	0	0	1	0		2016-2019	HIV and public health organizations in Canada	9	Information gathered on 61 national, regional, and local health authorities	Purposive sample	Yes	Interviews	Qualitative		1	0	0		1	0	0
Card_2020	Card KG, Fournier AB, Sorge JT, Morgan J, Grace D, Ham D, Lachowsky NJ, Trussler T.	Substance use patterns and awareness of biomedical HIV prevention strategies among sexual and gender minority men in Canada	2020	PubMed	31983233		1	1	0	0	1	0	0	0	0		*paid access only	Sexual and gender minority men in Canada	7853	669 HIV-infected individuals, classified into six substance use classes	Voluntary response sample	No	Survey	Quantitative		0	0	1	both	1	0	0
Carneiro_2020	Carneiro PB, Westmoreland DA, Patel VV, Grov C.	Awareness and Acceptability of Undetectable = Untransmittable Among a U.S. National Sample of HIV-Negative Sexual and Gender Minorities	2020	PubMed	32897485		1	1	0	0	1	0	1	0	0		2017-2018	HIV-uninfected individuals in the United States	3286	Cis men, trans men and trans women who have sex with men included	Voluntary response sample, subset of the Together 5,000 cohort study	No	Survey	Quantitative		0	0	1	HIV-	1	0	0
Grace_2020	Grace D, Nath R, Parry R, Connell J, Wong J, Grennan T.	… if U equals U what does the second U mean?': sexual minority men's accounts of HIV undetectability and untransmittable scepticism	2020	PubMed	32701019		1	1	0	0	0	1	1	1	0		2016-2017	Sexual minority men in Vancouver, Canada	25	8 HIV-infected participants	Voluntary response and purposive sample	No	In-depth interviews	Qualitative		0	0	1	both	1	0	0
Gupta_2020	Gupta N, Gilleece Y, Orkin C.	Implementing U=U in clinical practice: results of a British HIV association members survey	2020	PubMed	32139498		1	1	0	0	1	1	0	1	0		2018	Members of the British HIV Association	270	Health providers	Voluntary response sample	No	Survey	Quantitative		1	0	0		1	0	0
Huntingdon_2020a	Huntingdon B, de Wit J, Duracinsky M, Juraskova I.	Belief, Covariates, and Impact of the "Undetectable = Untransmittable" Message Among People Living with HIV in Australia	2020	PubMed	32396476		1	1	0	0	0	1	0	1	0		2017-2018	HIV-infected individuals in Australia	139	Over 18 years old	Voluntary response sample	No	Survey	Quantitative		0	1	0		0	0	1	Australia
Huntingdon_2020b	Huntingdon B, Sharpe L, de Wit J, Duracinsky M, Juraskova I.	A new grounded theory model of sexual adjustment to HIV: facilitators of sexual adjustment and recommendations for clinical practice	2020	PubMed	31931733		1	1	0	0	0	1	0	1	0			HIV-infected individuals in Australia	30	19 male, 11 female	Respondent driven sample	No	Semi-structured interviews	Qualitative		0	1	0		0	0	1	Australia
Lippman_2020a	Lippman SA, West R, Gómez-Olivé FX, Leslie HH, Twine R, Gottert A, Kahn K, Pettifor A.	Treatment as Prevention-Provider Knowledge and Counseling Lag Behind Global Campaigns	2020	PubMed	31929409		1	1	0	0	1	1	0	1	0		2018	Health providers in South Africa	79	From 9 health facilities	Random sample	Yes	Structured interviews	Quantitative		1	0	0		0	1	0
Lippman_2020b	S.A. Lippman1,2, A. Pettifor3,2, D. Rebombo4 , M. Kang-Dufour1 , C. Whiteson Kabudula2 , R. Twine2 , R. Mathebula4 , A. Julien2,3, R. West1 , T.B. Neilands1 , A. Gottert5 , R. Wagner2 , N. Haberland5 , J. Pulerwitz5 , I. Sanne6, F.X. Gómez-Olivé2 , D. Peacock4 , K. Kahn2	Community mobilization to improve engagement in HIV testing, linkage to care, and retention in care in 15 villages in South Africa: The Tsima clusterrandomized controlled trial	2020	AIDS	OAC0407		1	1	1	1	0	0	0	0	1		2015-2018	Rural villages in South Africa	15	Used data from 9 public clinics in the area	Random sample	Yes	Randomized Intervention	Quantitative		0	0	1	both	0	1	0
Meanley_2019	Meanley S, Connochie D, Bonett S, Flores DD, Bauermeister JA.	Awareness and Perceived Accuracy of Undetectable = Untransmittable: A Cross-Sectional Analysis With Implications for Treatment as Prevention Among Young Men Who Have Sex With Men	2019	PubMed	31644502		1	1	0	0	1	1	0	0	0		2018-2019	HIV-uninfected men who have sex with men in in the United States	290	18-25 years old, living in the Mid-Atlantic region	Voluntary response sample	No	Survey	Quantitative		0	0	1	HIV-	1	0	0
Meunier_2020	Meunier É, Siegel K, Sundelson AE, Schrimshaw EW.	Stages of Adoption of "Treatment as Prevention" Among HIV-Negative Men Who Have Sex with Men Who Engage in Exchange Sex	2020	PubMed	32931316		1	1	0	0	1	1	1	1	0		2018-2020	HIV-uninfected men who have sex with men in the United States	170	18-45 years old, engaging in exchange sex	Voluntary response sample	No	Interviews	Qualitative		0	0	1	HIV-	1	0	0
Mitchell_2020	Mitchell JW, Gamarel KE, Kam KK, Pennington JT.	Perceived facilitators of decision-making and usage of biomedical HIV prevention strategies: findings from an online, qualitative study with same-gender male couples in the United States	2020	PubMed	32844670		1	1	0	0	0	0	0	1	0		*paid access only	Gay and bisexual men in relationships in the United States	76	8 seroconcordant positive, 17 seroconcordant negative, and 13 serodiscordant couples	*	No	Individual interviews	Qualitative		0	0	1	both	1	0	0
Muñoz_2020	M. Muñoz1 , V. Zalazar2 , M. Vázquez1 , J.A. Sotelo3 , S. Palini1 , M. Orlando3 , N. Linares3 , M. Devoto Córdoba3 , J.C. Escobar1 , A. Adaszko3	Knowledge of HIV, access to HIV testing and awareness of PeP, PreP and U=U among adolescent boys and young men who have sex with men in Argentina	2020	AIDS	PED1139		1	1	0	0	1	0	0	0	0		2018-2019	Men who have sex with men in Argentina	100	15-24 years old	Voluntary response sample	No	Focus groups and individual interviews	Qualitative		0	0	1	unknown	0	0	1
Ndyabakira_2020	Alex Ndyabakira, Gabriel Chamie, Devy Emperador, Kara Marson, Moses R. Kamya, Diane V. Havlir, Dalsone Kwarisiima & Harsha Thirumurthy	Men’s Beliefs About the Likelihood of Serodiscordance in Couples with an HIV-Positive Partner: Survey Evidence from Rural Uganda	2020	Outside sources	https://doi.org/10.1007/s10461-019-02531-7		1	1	0	0	0	1	0	0	0		2016	Men in rural Uganda	2532	Over 18 years old	Random sample, data from baseline of a randomized control trial NCT02890459	Yes	In person survey	Quantitative		0	0	1	unknown	0	1	0
Ngure_2020	Ngure K, Ongolly F, Dolla A, Awour M, Mugwanya KK, Irungu E, Mugo N, Bukusi EA, Morton J, Odoyo J, Wamoni E, Barnabee G, Peebles K, O'Malley G, Baeten JM; Partners Scale-Up Project Team.	"I just believe there is a risk" understanding of undetectable equals untransmissible (U = U) among health providers and HIV-negative partners in serodiscordant relationships in Kenya	2020	PubMed	32144888		1	1	0	0	1	1	1	1	0		2017-2019	HIV-uninfected partners of people receiving HIV care and HIV health providers in Kenya	144	83 health providers and 61 HIV-uninfected partners of people receiving HIV care	Purposive sampling, subset of the Partners Scale-Up Project	No	Semi-structured in-depth interviews	Qualitative		1	0	1	HIV-	0	1	0
Okoli_2020	Okoli C, Van de Velde N, Richman B, Allan B, Castellanos E, Young B, Brough G, Eremin A, Corbelli GM, Mc Britton M, Hardy WD, de Los Rios P.	Undetectable equals untransmittable (U = U): awareness and associations with health outcomes among people living with HIV in 25 countries	2020	PubMed	32732335		1	1	0	0	1	0	0	1	0		2019-2020	HIV-infected individuals in 25 countries	2389	Response rate of 58.6%	Voluntary response sample	No	Survey	Quantitative		0	1	0		1	1	1
Paschen-Wolff_2020	Paschen-Wolff MM, Campbell ANC, Tross S, Castro M, Berg H, Braunstein S, Borges C, Jarlais DD.	HIV Treatment Knowledge in the Context of "Treatment as Prevention" (TasP)	2020	PubMed	32246359		1	1	0	0	0	1	0	0	0		2014-2017	HIV-infected individuals with a problem substance use in New York City	99	36 participants went through interviews	Voluntary response sample	No	Interviews after two years of data collection	Both		0	1	0		1	0	0
Phiphatkhunarnon_2020	P. Phiphatkhunarnon1 , T. Sowaprux1	Analysis of multi media interventions for testing, PrEP, PEP and other prevention strategy awareness, reaching key populations in Thailand	2020	AIDS	PED0990		1	1	1	0	0	0	0	0	0		2019	HIV-uninfected men who have sex with men in Thailand	1335		Voluntary response sample	No	Survey after targeted social media campaign	Quantitative		0	0	1	HIV-	0	0	1
Rendina_2020	Rendina HJ, Cienfuegos-Szalay J, Talan A, Jones SS, Jimenez RH.	Growing Acceptability of Undetectable = Untransmittable but Widespread Misunderstanding of Transmission Risk: Findings From a Very Large Sample of Sexual Minority Men in the United States	2020	PubMed	31809309		1	1	0	0	0	1	0	0	0		2017-2018	Sexual minority men in the United States	111747	16,392 HIV-infected participants	Voluntary response sample	No	Survey	Quantitative		0	0	1	both	1	0	0
Reyes-Diaz_2020a	E.M. Reyes-Díaz1 , C.F. Cáceres1 , A.J. Schmidt2 , M. Veras3 , V. Stuardo4 , J. Casabona5	Impact of undetectable=untransmissible (U=U) knowledge on mental health outcomes among HIV+ MSM in the LatinAmerican MSM Internet Survey (LAMIS)	2020	AIDS	PED0962		1	1	0	0	0	1	1	0	0		2018	Men who have sex with men in Latin-America	64655	10,266 HIV-infected participants	Voluntary response sample	No	Survey	Quantitative				1	both	0	0	1
Reyes-Diaz_2020b	E.M. Reyes-Díaz1 , C.F. Cáceres1 , A.J. Schmidt2 , M. Veras3 , V. Stuardo4 , J. Casabona5	Undetectable=untransmissible (U=U) knowledge and sexual behavior during the most recent sexual encounter with non-steady partners among MSM in the Latin-American MSM Internet Survey (LAMIS)	2020	AIDS	PED0963		1	1	0	0	0	0	1	0	0		2018	Men who have sex with men in Latin-America	64655	40,117 HIV-uninfected participants	Voluntary response sample	No	Survey	Quantitative				1	both	0	0	1
Santella_2020	A.J. Santella1,2, R.E. Pérez-Figueroa3,2, C. Hyden4,2 1 Hofstra University, Health Professions, Hempstead,	Graphic arts and social media storytelling for HIV outreach, education, and linkage to care among racial and ethnic minority youth	2020	AIDS	PEC0550		1	1	1	0	0	0	0	0	0			Men who have sex with men in United States Latinx communities		Focus group data with Black and Latinx youth MSM and transwomen		No	Focus group after online educational intervention	Qualitative		0	0	1	unknown	1	0	0
Smit_2020	J. Smit1 , C. Milford1 , M. Beksinska1 , N. Mosery1 , K. Sithole1 , J. Mantell2	Perceived challenges and facilitators to ART initiation, adherence and TasP awareness among female sex workers and key informants in eThekwini, South Africa	2020	AIDS	PED1059		1	1	0	0	1	1	0	0	0			Female sex workers in eThekwini, South Africa	86	53 female sex workers via 7 focus groups, 4 female sex workers and 29 key informant interviews		No	Focus groups and in-depth interviews	Qualitative		0	0	1	unknown	0	1	0
Tan_2020	Tan RKJ, Lim JM, Chan JKW.	"Not a walking piece of meat with disease": meanings of becoming undetectable among HIV-positive gay, bisexual and other men who have sex with men in the U = U era	2020	PubMed	31530003		1	1	0	0	0	0	1	0	0		2017-2018	HIV-infected gay and bisexual men who have sex with men in Singapore	24	Over 21 years old	Purposive sample	No	In-depth interviews	Qualitative		0	0	1	HIV+	0	0	1
Torres_2020	T.S. Torres1 , L.M.S. Marins1 , D.R.B. Bezerra1 , V.G. Veloso1 , B. Grinsztejn1 , P.M. Luz1	A call to improve understanding of Undetectable equals Untransmissible (U=U) slogan in Brazil	2020	AIDS	PDD0507		1	1	0	0	1	1	0	0	0		2019	Adults in Brazil	1690	347 HIV-infected, 785 gay and bisexual men, and 558 general population particpants	Voluntary response sample	No	Survey	Quantitative		0	0	1	unknown	0	0	1
Smith_2020	P. Smith, A. Buttenheim, L. Schmucker, L.-G. Bekker, H. Thirumurthy, D.L. Davey	Undetectable=untransmittable (U=U) messaging increases uptake of HIV testing among men: Results from a pilot cluster randomized trial	2020	Personal Commun.	2020.11.23.20236695v1		1	1	1	1	1	1	1	0	1		2020	Men living in Klipfontein-Mitchells Plain, Cape Town, South Africa	60	1048 invitations to test were handed out over 60 clinic-days (12 days each at 5 mobile testing sites); 201 men came for testing, of which 180 were actually tested and participated in a survey	Voluntary response sample	No	Survey, nested within RCT	Quantitative		0	0	1	unknown	0	1	0

## Sheet: Table S2
Table S2: Knowlege and Awareness
Study_ID	Domain	Pop-short	Population	Methods	Result Description	Result Value
Ngure_2020	Knowledge	providers	HIV health providers in Kenya	Semi-structured in-depth interviews	Lacked full understanding of viral suppression, incorrect information about U=U
Ngure_2020	Awareness	providers	HIV health providers in Kenya	Semi-structured in-depth interviews	High awareness of U=U, based on training and clinical practice
Ngure_2020	Awareness	community	HIV-uninfected partners of people receiving HIV care in Kenya	Semi-structured in-depth interviews	Majority were aware of U=U with some exceptions, reported they were informed by providers
Wyatt_2017	Knowledge	patients	People receiving care in Kenya and Uganda and their HIV-uninfected partners	Multiple in-depth interviews	Lacked full understanding of viral suppression, but understood ART weakens virus and lowers transmisssion risk
Kassaye_2018	Awareness	community	HIV-infected women and women at risk for HIV in the United States	Online survey	Most participants unaware of TasP
Morne_2018	Awareness	providers	Stakeholders in HIV services, including providers, advocates, and patients, identified by New York State Department of Health AIDS Institute	Online survey	84.4% of participants had heard of U=U prior to survey.	0.84
Morne_2018	Knowledge	providers	Stakeholders in HIV services, including providers, advocates, and patients, identified by New York State Department of Health AIDS Institute	Online survey	57.5% of participants were very confident in the U=U concept	0.575
Newman_2015	Awareness	community	HIV-infected individuals not using ART in Australia	Semi-structured interviews	85% participants were aware of TasP	0.85
Bond_2014	Awareness	community	Individuals in communities with a high HIV burden in Zambia and South Africa	Focus group discussions and key informant interivews	Most participants unaware of TasP, thought separately of treatment and prevention
Silverman_2018	Knowledge	community	HIV websites with information about PrEP or TasP for MSM in the United States	Systematic review	Only 23% of websites received a 7.5/10 or higher for knowledgable content	0.23
Wilkinson_2017	Knowledge	community	HIV-uninfected or HIV status unknown gay or bisexual men not using PrEP in Victoria, Australia	Survey question asking about agreement with "a person with an undetectable viral load cannot pass on HIV"	20% of participants agreed that a person with an undetectable viral load cannot pass on HIV	0.2
Prati_2016	Knowledge	community	HIV high-risk heterosexual men and women, MSM, and HIV-infected individuals in Italy	Online survey through email lists, social networks, and web communities	TasP knowledge associated with more frequent contact with an HIV/AIDS organization
Prati_2016	Awareness	community	HIV high-risk heterosexual men and women, MSM, and HIV-infected individuals in Italy	Online survey through email lists, social networks, and web communities	60.5% of HIV-infected participants were aware of TasP	0.61
Prati_2016	Awareness	community	HIV high-risk heterosexual men and women, MSM, and HIV-infected individuals in Italy	Online survey through email lists, social networks, and web communities	41.9% of HIV-uninfected MSM participants were aware of TasP	0.42
Prati_2016	Awareness	community	HIV high-risk heterosexual men and women, MSM, and HIV-infected individuals in Italy	Online survey through email lists, social networks, and web communities	32.8% of high risk heterosexual participants were aware of TasP	0.33
Knight_2016	Awareness	community	HIV high-risk young men in Vancouver, Canada	In-depth interviews	Low awareness, many participants required further explanation of HIV treatment and prevention benefits
Mooney_2017	Awareness	community	HIV-infected and HIV-uninfected men in rural South Africa	In-depth interviews	None of the participants were aware of preventive effects of ART, just the value of ART for individual health
Bavinton_2016	Knowledge	community	HIV-uninfected gay and bisexual men in Australia	Online survey	14.5% of HIV-uninfected men believe TasP is effective	0.15
Bavinton_2016	Knowledge	community	HIV-infected gay and bisexual men in Australia	Online survey	51.5% of HIV-infected men believe TasP is effective	0.52
Young_2019	Awareness	patients	HIV-infected individuals in Scotland	Semi-structured interviews	Most HIV-infected participants on ART identified as undetectable unprompted
Closson_2019	Awareness	community	Sexually active gay and bisexual men in Vancouver, Canada	Computer-assisted self-interview	46% of younger participants and 56% of older participants were aware of TasP.
Schreier_2019	Awareness	providers	Attendees of an International Antiviral Society-USA continuing medical education activity	Online survey to email list	51% of medical provider participants were aware that condomless sex does not lead to HIV transmission in the setting of viral suppression	0.51
Siegel_2019	Awareness	community	MSM in New York City	Online survey	93.9% reported being aware of TasP	0.94
Siegel_2019	Knowledge	community	MSM in New York City	Online survey	13.9% of participants thought TasP offered "complete protection" and 39.1% of participants thought TasP offered "a lot" or "complete" protection from HIV transmission	0.391
Sharma_2018	Knowledge	community	Gay, bisexual, or MSM in the United States	Online survey through Facebook	27.1% answered question on risk reduction from virally suppressed HIV-infected individuals on ART correctly, with younger generations more knowledgable	0.27
Rendina_2018	Knowledge	community	Gay, bisexual, or MSM in the United States	Online survey	HIV-uninfected and HIV status unknown participants were much more likely to report not understanding undetectable viral load
Card_2017	Awareness	community	Gay, bisexual, or MSM in Vancouver, Canada	Prospective cohort	35.8% of HIV negative/unknown were aware of TasP	0.36
Card_2017	Awareness	community	Gay, bisexual, or MSM in Vancouver, Canada	Prospective cohort	70.8% of HIV-infected were aware of TasP	0.71
Copeland_2017	Knowledge	providers	HIV non-medical employees, contractors, and volunteers in United States	Online survey	63% of health worker participants "strongly agreed" and 84% "strongly or somewhat agreed" that "suppressing HIV viral load with ART reduces risk of transmitting HIV"	0.63
Copeland_2017	Knowledge	providers	HIV non-medical employees, contractors, and volunteers in United States	Online survey	42% of health worker participants reported being very familiar or extremely familiar with the science on TasP and 55% of health worker participants felt they had proper knowledge and training to advocate for TasP	0.55
Bond_2016	Awareness	community	Urban community members in South Africa and Zambia	Focus groups, interviews, and structured observations	Majority of participants unfamiliar with concept of TasP
Carter_2015	Awareness	community	Gay, bisexual, and MSM in Vancouver, Canada	Survey	69% of HIV-infected participants were aware of TasP	0.69
Carter_2015	Awareness	community	Gay, bisexual, and MSM in Vancouver, Canada	Survey	41% of HIV-uninfected participants were aware of TasP	0.41
Carter_2015	Knowledge	community	Gay, bisexual, and MSM in Vancouver, Canada	Survey	44% of HIV-infected participants reported "HIV treatment made the risk of transmitting or acquiring HIV a lot lower” but just 14% provided "complete" definitions of TasP, including ART use, viral suppression, and prevention of transmission	0.14
Carter_2015	Knowledge	community	Gay, bisexual, and MSM in Vancouver, Canada	Survey	17% of HIV-uninfected participants reported "HIV treatment made the risk of transmitting or acquiring HIV a lot lower" and 5% provided "complete" definitions of TasP	0.05
Young_2014a	Awareness	community	Gay, bisexual, and MSM or migrant African communities in Scotland	Focus group discussions and in-depth interviews	Low awareness of TasP, especially among HIV-uninfected participants
Couffignal_2019	Awareness	community	HIV-infected individuals in Paris, France	Self-administrated questionnaire	87% were aware of the impact on ART on HIV transmisstion	0.87
Holt_2016	Knowledge	community	HIV-infected gay and bisexual men in Australia	Online survey through Facebook and email lists	From 2013 to 2015, participants' belief that treatment prevents HIV transmission increased from 9.7% to 46.2% among HIV-infected men	0.462
Holt_2016	Knowledge	community	HIV-uninfected gay and bisexual men in Australia	Online survey through Facebook and email lists	From 2013 to 2015, participants' belief that treatment prevents HIV transmission increased from 2.0% to 10.0% among HIV-uninfected men	0.1
Holt_2014	Knowledge	community	HIV-infected gay and bisexual men in Australia	Online survey through Facebook and email lists	In 2013, 2.6% of respondents believed that treatment prevents HIV transmission	0.026
Derksen_2016	Knowledge	community	General population in rural Malawi	Survey as part of an RCT	In control-group communities, 65% of participants perceived zero reduction in transmission risk with ART and very few perceived high efficacy of TasP.	0.65
Avelino-Silva_2020	Knowledge	providers	Attendees of an assisted reproduction seminar in Sao Paulo, Brazil	Self-administrated questionnaire	38% of participants strongly agreed/agreed they would recommend an undetectable serodiscordant couple to conceive naturally	0.38
Berner-Rodoreda_2020	Awareness	providers	HIV stakeholders, including health providers, academics, and NGO and church-based program staff, in Blantyre, Malawi	In depth interviews	12.5% of participants were aware of U=U	0.13
Aristegui_2020	Awareness	community	Transgender masculinities in Argentina	Online national survey	70% of participants were aware of U=U	0.7
Aristegui_2020	Knowledge	community	Transgender masculinities in Argentina	Online national survey	Of the participants aware of U=U, 55.9% correctly identified the U=U concept	0.56
Bor_2018	Awareness	community	Young adults in rural South Africa	Survey	54% of participants were aware that "A person who is HIV positive and on ARVs is unlikely to transmit the virus to their sex partners"	0.54
Bor_2018	Knowledge	community	Young adults in rural South Africa	Survey	Participants reported an average of 75% risk of HIV-infection from a partner on ART, when the actual risk was 4%
Card_2020	Awareness	community	Sexual and gender minority men in Canada	Survey	Out of HIV-uninfected participants, those using "prescription" or "sex" classified drugs were more likely to be aware of TasP
Carneiro_2020	Awareness	community	HIV-uninfected individuals in the United States	Survey	85.5% of participants were aware of U=U	0.86
Grace_2020	Awareness	community	Sexual minority men in Vancouver, Canada	In-depth interviews	Most participants were aware of U=U
Grace_2020	Knowledge	community	Sexual minority men in Vancouver, Canada	In-depth interviews	Many participants thought U=U meant lower risk of transmission, not no risk
Gupta_2020	Awareness	providers	Members of the British HIV Association	Survey	98.9% of participants were aware of U=U	0.99
Gupta_2020	Knowledge	providers	Members of the British HIV Association	Survey	37.2% of participants told patients that the risk of transmission is zero	0.37
Huntingdon_2020a	Knowledge	patients	HIV-infected individuals in Australia	Survey	70.5% of participants agreed with the content of the U=U message	0.71
Huntingdon_2020b	Knowledge	patients	HIV-infected individuals in Australia	Semi-structured interviews	Some participants reported no knowledge about U=U
Lippman_2020a	Awareness	providers	Health providers in South Africa	Structured interviews	42% of participants were aware of TasP	0.42
Lippman_2020a	Knowledge	providers	Health providers in South Africa	Structured interviews	Of those that were aware of TasP, less than 10% reported telling virally suppressed clients that they did not need to use condoms with partner of any serostatus	0.1
Meanley_2019	Awareness	community	HIV-uninfected men who have sex with men in the United States	Survey	69.7% of participants were aware of U=U	0.7
Meanley_2019	Knowledge	community	HIV-uninfected men who have sex with men in the United States	Survey	38% of particpants identified U=U message as completely accurate	0.38
Meunier_2020	Awareness	community	HIV-uninfected men who have sex with men in the United States	Interviews	88.8% of participants were aware of TasP	0.89
Meunier_2020	Knowledge	community	HIV-uninfected men who have sex with men in the United States	Interviews	71.7% of all participants were knowledgeable about TasP effectiveness	0.72
Muñoz_2020	Awareness	community	Men who have sex with men in Argentina	Focus groups and individual interviews	Limited awareness of U=U
Ndyabakira_2020	Knowledge	community	Men in rural Uganda	In person survey	56.9% reported some reduction in seroconcordance likelihood in the scenario with ART compared to a serodiscordant couple with no ART	0.57
Okoli_2020	Awareness	patients	HIV-infected individuals in 25 countries	Survey	87.6% of participants were aware of U=U	0.88
Paschen-Wolff_2020	Knowledge	patients	HIV-infected individuals with a problem substance use in New York City	Interviews after two years of data collection	56.6% of participants identified the TasP message as accurate	0.57
Rendina_2020	Knowledge	community	Sexual minority men in the United States	Survey	53.2% of the sample perceived U = U as accurate, with the highest rates among HIV-positive SMM (83.9%), followed by HIV-negative (53.8%) and status-unknown (39.0%) SMM.	0.53
Reyes-Diaz_2020a	Knowledge	community	Men who have sex with men in Latin-America	Survey	Among HIV-infected participants, 74% reported U=U knowledge	0.74
Smit_2020	Awareness	community	Female sex workers in eThekwini, South Africa	Focus groups and in-depth interviews	Most participants were aware TasP
Smit_2020	Knowledge	community	Female sex workers in eThekwini, South Africa	Focus groups and in-depth interviews	Few female sex worker participants understood the rationale behind TasP
Torres_2020	Knowledge	community	Adults in Brazil	Survey	79% of HIV-infected particpants identified U=U as completely accurate	0.79
Torres_2020	Knowledge	community	Adults in Brazil	Survey	44.2% of gay and bisexual male HIV-uninfected participants identifed U=U as completely accurate	0.44
Torres_2020	Knowledge	community	Adults in Brazil	Survey	17.2% of general population particpants identified U=U as completely accurate	0.17
Smith_2020	Knowledge	community	Men seeking HIV testing in Cape Flats, South Africa, in standard of care arm	Survey nested in RCT	Of 68 men presenting for HIV testing in standard-of-care group, 94% reported that ART could reduce onward transmission, 94% reported that viral load measured the amount of HIV in one's blood, and 78% reported that people with undetectable VL could not transmit HIV.	0.78

## Sheet: Table S3
Table: S3 Attitudes and Acceptability of U=U
Study_ID	Domain	Pop-short	Population	Methods	Result Description	Result Value
Ngure_2020	Attitudes	providers	Health providers in Kenya	Semi-structured in-depth interviews	Health provider participants reported fear that telling patients about U=U would lead to other risk behaviors, or HIV infection would be blamed on them.
Ngure_2020	Attitudes	community	HIV-uninfected partners of people receiving HIV care in Kenya	Semi-structured in-depth interviews	HIV-uninfected partners of HIV-infected individuals reported they would still use PrEP and condoms even if partner was virally surpressed, and would require assurance from health workers
Ngure_2020	Acceptability	providers	Health providers in Kenya	Semi-structured in-depth interviews	Health provider participants reported observations of fluctuating viral loads that concerned their acceptance of U=U
Ngure_2020	Acceptability	community	HIV-uninfected partners of people receiving HIV care in Kenya	Semi-structured in-depth interviews	Even if knowledgable about U=U, HIV-uninfected partners of HIV-infected individuals sometimes did not believe or trust U=U. Confidence was higher among those who had already participated in unprotected sex and remained HIV negative.
Wyatt_2017	Attitudes	patients	People receiving care in Kenya and Uganda and their HIV-uninfected partners	Multiple in-depth interviews	Participants preferred use of condoms or PrEP over TasP
Wyatt_2017	Acceptability	patients	People receiving care in Kenya and Uganda and their HIV-uninfected partners	Multiple in-depth interviews	Participants doubted effectiveness of TasP or their HIV-infected partner's adherence to ART
Kassaye_2018	Attitudes	community	HIV-infected women and women at risk for HIV in the United States	Online survey	87% of HIV-infected participants wanted to learn more about TasP, and 67.6% not already taking ART were likely to consider ART to prevent partner infection	0.87
Bullock_2017	Attitudes	community	HIV-infected individuals receiving care in Canada and their HIV-uninfected partners	Survey	47.2% of participants agreed that "when a person's VL is undetectable VL they can safely have intercousre without a condom"	0.472
Bullock_2017	Acceptability	community	HIV-infected individuals receiving care in Canada and their HIV-uninfected partners	Survey	20% of HIV-infected participants that had an undetectable viral load used condoms	0.2
Bond_2014	Attitudes	community	Individuals in communities with a high HIV burden in Zambia and South Africa	Focus group discussions and key informant interivews	After explanations, most were open to implementation of TasP but still had concerns about sexual risk behavior and ART uptake
Bavinton_2014	Acceptability	community	HIV-uninfected gay men in Australia	Online survey	10.1% of participants would rely on TasP only to prevent HIV transmission	0.101
Bavinton_2014	Attitudes	community	HIV-uninfected gay men in Australia	Online survey	53.7% of participants believed that transmission would still be likely during unprotected anal intercourse with casual partners even if HIV-infected partner was on treatments	0.537
Young_2014b	Acceptability	providers	HIV care providers in the network of the International Association of Providers of AIDS Care (IAPAC) and the International AIDS Society (IAS)	English language survey, recruited via email and social media	15% of health provider participants reported patient acceptance of TasP was a barrier to implementation	0.15
Young_2014b	Acceptability	providers	HIV care providers in the network of the International Association of Providers of AIDS Care (IAPAC) and the International AIDS Society (IAS)	English language survey, recruited via email and social media	46% of participants perceived that providers agreed with TasP, 37% perceived that providers were unsure, and 17% perceived that providers were opposed	0.46
Young_2014b	Attitudes	providers	HIV care providers in the network of the International Association of Providers of AIDS Care (IAPAC) and the International AIDS Society (IAS)	English language survey, recruited via email and social media	78% of participants said TasP implementation should proceed, 21% deferred until additional research	0.78
Zhou_2016	Acceptability	patients	HIV-infected women in Lilongwe, Malawi	Interviews	Many participants did not accept the prevention aspect of treatment, as it did not align with their beliefs of health and illness
Go_2018	Attitudes	patients	HIV-infected PWID participating in an intervention study in Indonesia, Ukraine, and Vietnam	In-depth interview	Providers recognized individual barriers to TasP more, while patients recognized health systems barriers to TasP more
Wilkinson_2017	Attitudes	community	HIV-uninfected or HIV status unknown gay or bisexual men not using PrEP in Victoria, Australia	Online survey	Despite low belief in TasP efficacy, 82.3% of participants agreed that "HIV-positive people should go on treatment to protect their partners"
Knight_2016	Attitudes	community	HIV high-risk young men in Vancouver, Canada	In-depth interviews	High receptiveness to TasP among participants, despite low initial awareness
Knight_2016	Acceptability	community	HIV high-risk young men in Vancouver, Canada	In-depth interviews	In regards to engaging in HIV TasP, many participants wanted enhanced public awareness but still felt the need to balance risk and benefits of HIV care
Mooney_2017	Attitudes	community	HIV-infected and HIV-uninfected men in rural South Africa	In-depth interviews	Participants expressed that TasP knowledge would incentivize testing, treatment, and adherence, but had doubts about the consequences of TasP
Mooney_2017	Attitudes	community	HIV-infected and HIV-uninfected men in rural South Africa	In-depth interviews	Participants thought TasP information would be helpful if available in clinics, community education, and through social networks of HIV-infected men
Bavinton_2016	Attitudes	community	HIV-uninfected gay and bisexual men in Australia	Online survey	92.1% worried that ART does not completely eliminate the risk of HIV infection, and 90.2% prefer to use condoms even if their HIV-infected partner is on ART	0.11
Bavinton_2016	Attitudes	community	HIV-infected gay and bisexual men in Australia	Online survey	73.3% worried that ART does not completely eliminate the risk of HIV infection, and 49.7% prefer to use condoms even if their HIV-infected partner is on ART	0.59
Bavinton_2016	Acceptability	community	HIV-uninfected gay and bisexual men in Australia	Online survey	11.1% of HIV-uninfected men were willing to have condomless anal intercourse with HIV-infected partner if the HIV-infected partner was on ART	0.11
Bavinton_2016	Acceptability	community	HIV-infected gay and bisexual men in Australia	Online survey	58.8% of HIV-infected men were willing to have condomless anal intercourse with HIV-uninfected partner if the HIV-infected partner was on ART	0.59
Fowler_2014	Attitudes	community	HIV-infected and HIV-uninfected individuals in serodiscordant relationships in Muhoroni, Kenya	Semi-structured interviews	In questions about TasP attitudes, participants discussed percieved benefits of prevention, health improvements, and HIV-infected women wanting to have children
Fowler_2014	Attitudes	community	HIV-infected and HIV-uninfected individuals in serodiscordant relationships in Muhoroni, Kenya	Semi-structured interviews	Not many, but some participants discussed concerns of side effects, daily adherence struggle, and status acceptance in questions about TasP attitudes
Fowler_2014	Acceptability	community	HIV-infected and HIV-uninfected individuals in serodiscordant relationships in Muhoroni, Kenya	Semi-structured interviews	Majority of participants found TasP more preferable than PrEP
Young_2019	Attitudes	patients	HIV-infected individuals in Scotland	Semi-structured interviews	Attitude towards TasP framed through changing identity and managing treatment
Closson_2019	Attitudes	community	Sexually active gay and bisexual men in Vancouver, Canada	Computer-assisted self-interview	Younger participants had less TasP optimism
Closson_2019	Attitudes	community	Sexually active gay and bisexual men in Vancouver, Canada	Computer-assisted self-interview	Participants that had attended HIV leadership programs had higher HIV treatment optimism
Schreier_2019	Attitudes	providers	Attendees of an International Antiviral Society-USA continuing medical education activity	Online survey to email list	76% medical providers participants commonly or always recommended condoms to patients with viral suppression	0.76
Schreier_2019	Acceptability	providers	Attendees of an International Antiviral Society-USA continuing medical education activity	Online survey to email list	3% of medical providers participants agreed that TasP and condomless sex in the setting of full viral suppression with good adherence as "settled science"	0.03
Girard_2018	Attitudes	community	Sexually active gay and bisexual men in Montreal, Toronto, and Vancouver, Canada	Focus groups	Many participants felt that undetectable was more a part of their identity instead of HIV-infected
Philpot_2018	Attitudes	patients	Gay men in serodiscordant couples in Australia	Semi-structured interviews	Participants often discussed repeated condomless sex without transmission, consistent source of care, and being part of a couple as encouraging them to practice TasP
Philpot_2018	Acceptability	patients	Gay men in serodiscordant couples in Australia	Semi-structured interviews	Participants often discussed an initial apprehension to using TasP, but concerns faded over time
Sharma_2018	Attitudes	community	Gay, bisexual, or MSM in the United States	Online survey through Facebook	Participants across generations had equal levels of concern about contracting HIV and in amount of individuals that engaged in condomless anal sex
Rendina_2018	Acceptability	community	Gay, bisexual, or MSM in the United States	Online survey	Majority of HIV negative participants view message of TasP as inaccurate
Card_2017	Attitudes	community	Gay, bisexual, or MSM in Vancouver, Canada	Prospective cohort	29.7% HIV-uninfected or unknown participants skeptical of TasP	0.297
Card_2017	Attitudes	community	Gay, bisexual, or MSM in Vancouver, Canada	Prospective cohort	23.1% HIV-infected participants skeptical of TasP	0.23
Card_2017	Acceptability	community	Gay, bisexual, or MSM in Vancouver, Canada	Prospective cohort	6.1% HIV-uninfected or unknown participants believed in TasP	0.061
Card_2017	Acceptability	community	Gay, bisexual, or MSM in Vancouver, Canada	Prospective cohort	47.7% HIV-infected participants believed in TasP	0.48
Klassen_2017	Attitudes	community	HIV-uninfected gay men using HIV prevention methods in Vancouver, Canada	Semi-structured interviews	Stigma was listed by participants as a major barrier to prevention methods
Klassen_2017	Acceptability	community	HIV-uninfected gay men using HIV prevention methods in Vancouver, Canada	Semi-structured interviews	Participants listed high quality factual information, personal testimony, and easy access as acceptable forms of new prevention technology education
Copeland_2017	Attitudes	providers	HIV non-medical employees, contractors, and volunteers in United States	Online survey	70% of medical provider participants listed agree or strongly agree to a survey question about if PrEP/TasP could "drastically decrease new HIV infection rates/viral loads in my community"	0.7
Bond_2016	Attitudes	community	Urban community members in South Africa and Zambia	Focus groups, interviews, and structured observations	Participants viewed treatment and prevention separately, with prevention not coming to mind when discussing ART
Evans_2015	Attitudes	providers	HIV specialist nurses in the United Kingdom	Individual interviews	Participants percieved benefits of TasP include reassurance for patients that loved ones are protected and immediate care is available, but had concerns of sexual disinhibition within sexual relationships
Evans_2015	Acceptability	providers	HIV specialist nurses in the United Kingdom	Individual interviews	Participants described TasP acceptability decisions as highly individualized, and called for more resources to support giving information
Young_2014a	Attitudes	community	Gay, bisexual, and MSM or migrant African communities in Scotland	Focus group discussions and in-depth interviews	Participants described TasP barriers to be criminalization of transmission, increased risk of an STI, increased burden of treatment, and perceptions of risk
Young_2014a	Acceptability	community	Gay, bisexual, and MSM or migrant African communities in Scotland	Focus group discussions and in-depth interviews	Most participants, regardless of serostatus, struggled with accepting that HIV-infected individuals might not be infectious
Newman_2014	Attitudes	community	HIV-infected individuals not using ART in Australia	Semi-structured interviews	17.4% of participants were fully supportive of TasP, 82.6% uncertain or critical of TasP	0.174
Newman_2014	Attitudes	community	HIV-infected individuals not using ART in Australia	Semi-structured interviews	Participant reasons for being unsupportive of TasP included skepticism of TasP science, potential behavioral risks, community pressure, and not being ready to commence ART before clinical evidence of individual health benefits
Socías_2014	Attitudes	providers	HIV clinicians in Argentina	Online survey	11% of health provider participants would recommend ART irrespective of CD4 count, and 72% would for HIV-infected individuals in serodiscordant relationships and 75% would for sex workers	0.11
Socías_2014	Acceptability	providers	HIV clinicians in Argentina	Online survey	Most participants agreed that early initiation and ART expansion could decrease HIV incidence
Mao_2013	Attitudes	providers	ART prescribers in Australia	Online survey	Over half of the participants agreed very strongly that primary concern for ART initiation was clinical benefit to individual patient over population benefit
Mao_2013	Acceptability	providers	ART prescribers in Australia	Online survey	68.5% of participants strongly endorsed early ART initiation	0.685
Couffignal_2019	Attitudes		HIV-infected individuals in Paris, France	Self-administrated questionnaire	73% reported fear of transmission alleviated with TasP	0.73
Couffignal_2019	Attitudes		HIV-infected individuals in Paris, France	Self-administrated questionnaire	45% of participants reported improved ART adherence with TasP	0.45
Avelino-Silva_2020	Attitudes	providers	Attendees of an assisted reproduction seminar in Sao Paulo, Brazil	Self-administrated questionnaire	96% of participants strongly agreed/agreed that they would encourage an undetectable serodiscordant couple to attempt pregnancy	0.96
Berner-Rodoreda_2020	Attitudes	providers	HIV stakeholders, including health providers, academics, and NGO and church-based program staff, in Blantyre, Malawi	In depth interviews	Some participants held positive views of U=U such as: boosting men’s adherence; appealing to ‘kind-hearted’ men in preventing onward transmission; enabling discordant couples to forego condom use; motivating men to enquire about the HIV-status of their partner and contributing to an HIV-free generation
Berner-Rodoreda_2020	Acceptability	providers	HIV stakeholders, including health providers, academics, and NGO and church-based program staff, in Blantyre, Malawi	In depth interviews	Widespread concerns related to: equating ‘undetectable’ with ‘healed’, which may impact adherence negatively; an increase in promiscuity and clients’ re-infection
Brett_2020	Acceptability	providers	HIV and public health organizations in Canada	Interviews	National HIV organizations were the first to reach 50% adoption of the U=U message, followed by local and regional HIV organization in province of Ontario, and public health authorities last to adopt U=U
Carneiro_2020	Attitudes	community	HIV-uninfected individuals in the United States	Survey	Among those aware of U=U, 42.3% indicated they trusted it	0.42
Grace_2020	Acceptability	community	Sexual minority men in Vancouver, Canada	In-depth interviews	HIV-uninfected particpants were reluctant to incorporate a partner’s undetectable HIV status into their sexual decision-making
Gupta_2020	Acceptability	providers	Members of the British HIV Association	Survey	71.4% of participants raise the subject of U=U routinely with HIV-infected patients	0.71
Huntingdon_2020a	Acceptability	patients	HIV-infected individuals in Australia	Survey	48.2% of participants were confident using U = U as HIV transmission prevention across sexual situations	0.48
Huntingdon_2020b	Acceptability	patients	HIV-infected individuals in Australia	Semi-structured interviews	Participants were more likely to sexually adjust to HIV diagnosis if they knew about U=U
Lippman_2020a	Acceptability	providers	Health providers in South Africa	Structured interviews	Of participants that were aware of TasP, 61% always shared TasP information HIV-infected patients	0.61
Meunier_2020	Attitudes	community	HIV-uninfected men who have sex with men in the United States	Interviews	17.1% of participants were aware of TasP, but unwilling to use it	0.17
Meunier_2020	Acceptability	community	HIV-uninfected men who have sex with men in the United States	Interviews	59.4% of participants were either willing to rely on or had relied on TasP	0.59
Mitchell_2020	Acceptability	community	Gay and bisexual men in relationships in the United States	Interviews	The most commonly used HIV prevention strategy was TasP for participants in seroconcordant positive and serodiscordant couple relationships
Okoli_2020	Acceptability	patients	HIV-infected individuals in 25 countries	Survey	Participants who had discussed U=U with their provider had lower odds of suboptimal adherence to ART
Reyes-Diaz_2020a	Attitudes	community	Men who have sex with men in Latin-America	Survey	U=U knowledge was negatively associated with both, presence of anxiety/depression symptoms and a higher internalized homonegativity score
Reyes-Diaz_2020b	Acceptability	community	Men who have sex with men in Latin-America	Survey	U=U knowledge was associated with several different sexual health behaviors
Tan_2020	Attitudes	community	HIV-infected gay and bisexual men who have sex with men in Singapore	Interviews	Participants viewed becoming undetectable as an identity and aspiration, a turning point and achievement leading to other positive outcomes
Smith_2020	Attitudes	community	Men seeking HIV testing in Cape Flats, South Africa, receiving information on U=U	Survey nested in RCT	Men who received U=U information and tested for HIV reported that information on TasP made them feel relieved (56%), confused (2%), confident to test (21%), and no feeling/don't know/need more information (28%).	0.56
Smith_2020	Attitudes	community	Men seeking HIV testing in Cape Flats, South Africa, receiving information on U=U	Survey nested in RCT	Among men who received U=U information and tested for HIV, 89% reported that information on TasP encouraged them to disclose their status.	0.89

## Sheet: Table S1 Codebook
S1 Table Categories	Definitions
Study Population (long)	NOTE: study population refers to the underlying population that the sample was recruited from. The study population therefore should specify all inclusion/exclusion criteria. FORMAT: Be sure to describe: (1) Type of respondent (e.g. HIV counsellors, HIV-uninfected partners in serodiscordant relationships); (2) any key inclusion/exclusion criteria (e.g. HIV-uninfected respondents had partners rece…
Sample Size	NOTE: sample size should be a single aggregate number, e.g. 104
Sample Characteristics	Sample characteristics should contain any relevant details about the composition of the sample
Sampling Strategy	Random: Every member and set of members has an equal chance of being included in the sample, accurate reflection of the underlying population, and could be stratified
	Purposive: Involves identifying and selecting individuals or groups of individuals that are especially knowledgeable about or experienced with a phenomenon of interest
	Respondent driven (snowball): chain-referral sampling method where participants recommend other people they know
	Voluntary response: The researcher puts out a request for members of a population to join the sample, and people decide whether or not to be in the sample
Population representative sample?	Was it a random sample? If a subset of another study, the original study must be a random sample as well.
Study Method	Randomized control trial, survey, interview, focus group, etc

## Sheet: Table 1 visualization
Number of studies with characteristic	N. America, Europe (n=36)			Africa (n=17)			Other (n=24)			Totals
	Providers	Patients	Community	Providers	Patients	Community	Providers	Patients	Community
Domain
Awareness	3	9	14	3	3	8	0	3	5	39
Knowledge	3	6	11	2	1	7	1	3	5	31
Attitudes	5	6	13	3	3	8	5	7	9	44
Acceptability	5	3	11	4	4	4	3	7	6	34
Impact	0	2	0	0	0	2	0	0	0	4
Methods
Qualitative	2	1	10	2	4	7	1	5	4	29
Quantitative	5	11	13	2	1	5	4	5	10	44
Population-representative	1	0	1	1	1	5	1	1	1	9
Population X region totals	7	11	23	4	5	12	5	10	14
Note: Table displays the number of studies in each category. Studies may appear more than once, for example, if they include participants from multiple population groups or regions, or if they present data on multiple domains. For this reason, the totals may be less than the sum of the cells in that row or column.
